# Supplementary material for: (E)-1,3-Bis(2,3,4,5,6-penta­fluoro­phen­yl)prop-2-en-1-one
Source: Acta Crystallogr Sect E Struct Rep Online. 2010 Jul 7;66(Pt 8):o1931. doi: 10.1107/S1600536810025675 (PMC3007353; doi:10.1107/S1600536810025675)
Supplement: Supplementary file 2 [file e-66-o1931-Isup2.hkl]

#
# h,k,l, Fc-squared, Fo-squared, sigma(Fo-squared) and status flag
#
data_I
_shelx_title ' ansc33_0m in P2(1)/n'
_shelx_refln_list_code          4
_shelx_F_calc_maximum      200.52
_exptl_crystal_F_000       760.00
_reflns_d_resolution_high  0.7696
 
loop_
 _symmetry_equiv_pos_as_xyz
 'x, y, z'
 '-x+1/2, y+1/2, -z+1/2'
 '-x, -y, -z'
 'x-1/2, -y-1/2, z-1/2'
 
_cell_length_a    11.4437
_cell_length_b     9.5634
_cell_length_c    12.1378
_cell_angle_alpha  90.000
_cell_angle_beta  101.414
_cell_angle_gamma  90.000
 
_shelx_F_squared_multiplier     1.000
 
loop_
 _refln_index_h
 _refln_index_k
 _refln_index_l
 _refln_F_squared_calc
 _refln_F_squared_meas
 _refln_F_squared_sigma
 _refln_observed_status
   2   0   0     1242.51     1254.96     12.46 o
   4   0   0      564.58      508.79      8.66 o
   6   0   0     5746.24     6304.15     58.73 o
   8   0   0      635.68      617.37     10.51 o
  10   0   0      332.44      318.65      9.62 o
  12   0   0        0.08        0.00      8.19 o
  14   0   0       45.45       44.03     15.10 o
   1   1   0        9.80        8.24      0.89 o
   2   1   0       44.08       47.70      1.64 o
   3   1   0       18.72       21.48      1.74 o
   4   1   0      444.06      436.84      5.25 o
   5   1   0      227.89      219.69      3.64 o
   6   1   0     1009.34      994.54     11.02 o
   7   1   0       22.73       33.03      2.16 o
   8   1   0      435.70      417.75      7.13 o
   9   1   0       70.24       75.48      4.24 o
  10   1   0      111.26      126.83      5.59 o
  11   1   0      350.22      351.23     10.29 o
  12   1   0      361.60      380.91     13.26 o
  13   1   0       91.90       95.77     12.21 o
  14   1   0       10.37        6.84      8.99 o
   0   2   0    11702.52    11640.40    110.55 o
   1   2   0     8932.15     8800.30     62.35 o
   2   2   0     1723.94     1586.92     13.87 o
   3   2   0     1041.63     1098.59     17.24 o
   4   2   0      523.86      519.13      6.86 o
   5   2   0     3701.10     3941.89     29.60 o
   6   2   0      148.45      262.23      5.33 o
   7   2   0     1322.85     1302.66     13.40 o
   8   2   0      810.24      792.60     10.74 o
   9   2   0     1689.86     1676.08     17.94 o
  10   2   0       32.63       38.73      4.42 o
  11   2   0      105.89       93.46      7.39 o
  12   2   0       18.32       17.61      6.14 o
  13   2   0      444.28      411.09     20.61 o
  14   2   0       11.78       12.68      7.17 o
   1   3   0     7974.12     7851.60     53.64 o
   2   3   0      832.85      811.87      7.99 o
   3   3   0     1333.07     1251.99     12.45 o
   4   3   0      908.89      920.97      9.05 o
   5   3   0      637.34      657.69      7.71 o
   6   3   0      776.97      713.82      8.75 o
   7   3   0       15.31       24.88      2.92 o
   8   3   0      202.25      197.62      5.53 o
   9   3   0      124.73      116.81      5.11 o
  10   3   0       77.15       96.82     12.38 o
  11   3   0       29.73       35.42      6.29 o
  12   3   0      442.46      410.54     18.38 o
  13   3   0      183.73      221.81     15.17 o
  14   3   0        0.14        5.75      8.08 o
   0   4   0     4388.55     4367.94     38.24 o
   1   4   0     2040.35     1908.39     14.80 o
   2   4   0     2182.39     2166.74     17.41 o
   3   4   0      305.06      272.75      5.65 o
   4   4   0        9.73       11.12      2.21 o
   5   4   0     1090.37     1182.39     11.69 o
   6   4   0       85.22      111.95      3.79 o
   7   4   0      396.53      406.70      7.10 o
   8   4   0        4.13        0.29      2.84 o
   9   4   0        0.26        0.00      2.71 o
  10   4   0      185.23      166.96      7.86 o
  11   4   0       73.31       59.91      8.53 o
  12   4   0        6.50        0.00      6.58 o
  13   4   0      207.36      196.75     15.17 o
   1   5   0        1.26       10.10      1.98 o
   2   5   0        0.25        0.07      1.93 o
   3   5   0       20.47       23.92      2.38 o
   4   5   0     3913.21     3812.76     29.57 o
   5   5   0       40.06       37.01      2.76 o
   6   5   0        2.97        1.38      3.02 o
   7   5   0        9.91        5.42      2.73 o
   8   5   0      264.52      289.74      7.47 o
   9   5   0      754.72      759.66     12.43 o
  10   5   0      166.61      133.55     10.58 o
  11   5   0        9.35        3.25      6.80 o
  12   5   0      263.84      288.43     17.08 o
  13   5   0      545.46      534.37     22.80 o
   0   6   0     3770.82     3916.61     33.72 o
   1   6   0        1.27        3.47      2.22 o
   2   6   0      218.95      233.93      4.93 o
   3   6   0      463.77      450.39      7.44 o
   4   6   0      129.30      136.02      4.51 o
   5   6   0       29.45       25.32      2.94 o
   6   6   0      603.23      592.94     10.38 o
   7   6   0      487.98      480.62      8.79 o
   8   6   0      153.17      166.72      6.41 o
   9   6   0       51.56       36.68      5.30 o
  10   6   0      388.76      373.38     15.38 o
  11   6   0      206.26      210.11     13.12 o
  12   6   0       66.29       64.64     10.39 o
   1   7   0      552.58      508.97      7.61 o
   2   7   0      177.21      191.38      4.95 o
   3   7   0      138.74      139.53      4.47 o
   4   7   0      190.72      190.66      5.36 o
   5   7   0     1293.63     1240.31     13.79 o
   6   7   0      548.93      543.78      9.86 o
   7   7   0       21.77        8.09      3.68 o
   8   7   0       37.69       32.45      5.15 o
   9   7   0       35.33       36.68      6.25 o
  10   7   0       24.69       28.83      8.05 o
  11   7   0        0.44        0.00      8.09 o
  12   7   0       79.74       83.30     16.39 o
   0   8   0      279.73      293.09     10.63 o
   1   8   0      284.31      298.28      6.02 o
   2   8   0      166.98      168.72      5.13 o
   3   8   0      645.96      633.81     10.11 o
   4   8   0        1.78        0.00      3.33 o
   5   8   0      526.38      532.81     11.11 o
   6   8   0        1.35        0.00      4.50 o
   7   8   0      230.60      232.30     15.22 o
   8   8   0       25.17       27.23      5.97 o
   9   8   0      121.65      154.61     10.57 o
  10   8   0       43.36       35.97      8.82 o
  11   8   0      138.06      174.34     13.37 o
   1   9   0      163.11      173.25      5.65 o
   2   9   0      172.83      167.60      6.10 o
   3   9   0       26.77       21.24      5.83 o
   4   9   0       23.72       20.65      4.98 o
   5   9   0        0.93        0.94      4.95 o
   6   9   0      318.00      326.10     11.79 o
   7   9   0        4.01       10.43      6.71 o
   8   9   0      391.11      389.74     15.13 o
   9   9   0        7.29        7.52      7.23 o
  10   9   0        0.47        0.00      7.68 o
   0  10   0        0.00        0.00      6.89 o
   1  10   0      160.54      172.31      9.44 o
   2  10   0        0.38        0.00      4.44 o
   3  10   0     1007.75      981.59     19.46 o
   4  10   0       38.87       45.15      7.01 o
   5  10   0        1.50        4.76      7.51 o
   6  10   0       73.93       90.91     13.27 o
   7  10   0      136.17      142.99     10.85 o
   8  10   0       39.29       40.93      8.06 o
   1  11   0      112.68      120.72     10.51 o
   2  11   0       13.95        7.59      8.82 o
   3  11   0       80.34       85.57      9.27 o
   4  11   0      245.72      272.38     13.72 o
   5  11   0        0.61        0.00      6.16 o
   6  11   0        0.23        0.00      7.09 o
   0  12   0        0.19        0.00     17.76 o
   1  12   0       29.82       38.80     12.50 o
   2  12   0      226.38      232.48     15.89 o
   3  12   0      306.40      320.28     17.82 o
 -13   0   1      147.16      177.98     18.64 o
 -11   0   1      367.05      380.70     28.25 o
  -9   0   1       11.97        6.77      2.80 o
  -7   0   1     1943.58     2012.57     21.99 o
  -5   0   1     9633.19     9581.32     79.91 o
  -3   0   1       71.72       62.00      3.43 o
  -1   0   1      758.17      707.93      7.72 o
   1   0   1     3590.12     3424.57     29.07 o
   3   0   1     1145.26     1085.21     12.42 o
   5   0   1     2932.57     2955.65     29.94 o
   7   0   1      761.97      796.27     12.61 o
   9   0   1      272.36      269.33      7.81 o
  11   0   1       83.03       67.97      7.30 o
  13   0   1       20.46       16.32     18.47 o
 -14   1   1       65.77       65.32     10.97 o
 -13   1   1       46.17       42.05     10.66 o
 -12   1   1        4.71        1.74      3.73 o
 -11   1   1      476.81      459.46     13.59 o
 -10   1   1       24.48       28.14      3.98 o
  -9   1   1       32.90       33.33      3.63 o
  -8   1   1       20.78       35.98      3.29 o
  -7   1   1     3296.42     3314.83     27.48 o
  -6   1   1     1112.48     1065.62     11.75 o
  -5   1   1      242.33      237.72      4.45 o
  -4   1   1     1700.21     1639.36     13.95 o
  -3   1   1      335.78      311.33      4.28 o
  -2   1   1     1020.00     1018.22      9.79 o
  -1   1   1      152.71      132.42      2.53 o
   0   1   1      396.61      381.75      3.37 o
   1   1   1       60.28       48.34      1.36 o
   2   1   1     5247.51     5227.87     33.48 o
   3   1   1     2752.66     2754.30     19.02 o
   4   1   1     2689.53     2434.47     18.21 o
   5   1   1      690.15      660.09      6.98 o
   6   1   1       86.36       78.03      3.67 o
   7   1   1      240.56      252.91      4.81 o
   8   1   1      215.52      238.80      4.91 o
   9   1   1     1051.77     1010.26     11.24 o
  10   1   1       19.28       20.47      5.29 o
  11   1   1        2.62        2.13      4.69 o
  12   1   1       70.17       65.39      7.27 o
  13   1   1      263.71      256.41     11.29 o
  14   1   1       16.44       18.01      9.18 o
 -14   2   1       50.76       73.28     15.84 o
 -13   2   1      533.44      514.65     21.73 o
 -12   2   1        7.06        6.06      5.72 o
 -11   2   1      299.39      300.37     10.51 o
 -10   2   1        1.01        0.00      3.16 o
  -9   2   1       10.73       11.84      3.19 o
  -8   2   1     1960.95     1939.86     18.09 o
  -7   2   1        9.04        9.46      2.63 o
  -6   2   1     1804.45     1770.20     15.56 o
  -5   2   1      308.09      308.92      4.88 o
  -4   2   1      147.29      146.50      3.60 o
  -3   2   1      112.20      104.91      3.91 o
  -2   2   1    16826.85    16595.94    127.03 o
  -1   2   1       41.79       38.27      2.16 o
   0   2   1       19.34       17.09      1.16 o
   1   2   1      364.11      368.50      3.79 o
   2   2   1     5474.93     5330.49     34.54 o
   3   2   1      829.75      830.02      8.28 o
   4   2   1     2724.24     2775.64     21.76 o
   5   2   1     2037.58     2203.54     19.36 o
   6   2   1     1508.54     1539.92     16.07 o
   7   2   1      292.96      294.81      6.48 o
   8   2   1      358.30      376.01      7.63 o
   9   2   1      325.06      351.89      7.85 o
  10   2   1      223.87      241.05      9.12 o
  11   2   1      116.28      103.71      7.71 o
  12   2   1      328.12      293.63     11.87 o
  13   2   1        9.00        7.21      6.35 o
  14   2   1      103.62      127.41     11.53 o
 -14   3   1       96.54      122.61     17.56 o
 -13   3   1      464.12      451.42     24.33 o
 -12   3   1        8.50        0.00      6.26 o
 -11   3   1      323.95      313.75     12.68 o
 -10   3   1      650.33      584.11     11.11 o
  -9   3   1        6.21       12.57      3.60 o
  -8   3   1       85.90       93.68      4.18 o
  -7   3   1     2341.99     2275.49     20.65 o
  -6   3   1     1392.41     1413.78     13.21 o
  -5   3   1      192.28      195.73      4.60 o
  -4   3   1     1335.34     1504.16     15.70 o
  -3   3   1     2704.32     2671.44     26.24 o
  -2   3   1     7210.44     7401.39     56.11 o
  -1   3   1     4074.77     4198.93     29.89 o
   0   3   1     3133.77     3111.69     19.45 o
   1   3   1        0.14        0.00      1.26 o
   2   3   1     2238.92     2251.63     17.89 o
   3   3   1     4534.80     4509.82     32.97 o
   4   3   1     1157.13     1239.37     13.26 o
   5   3   1     1791.23     1787.81     15.27 o
   6   3   1      142.00      128.33      4.11 o
   7   3   1       95.23      109.53      4.53 o
   8   3   1       41.16       29.57      3.56 o
   9   3   1      282.56      251.00      7.45 o
  10   3   1      444.22      439.85     10.96 o
  11   3   1     2542.10     2597.11     36.48 o
  12   3   1      170.42      153.38     13.94 o
  13   3   1      205.34      214.05     13.75 o
 -13   4   1       96.95       94.35     12.07 o
 -12   4   1       17.97       10.80      8.64 o
 -11   4   1       59.59       62.55      8.50 o
 -10   4   1        6.50        8.31      4.22 o
  -9   4   1       13.27        9.92      3.37 o
  -8   4   1      162.51      172.35      4.95 o
  -7   4   1      428.81      476.80      7.09 o
  -6   4   1       62.92       45.66      3.88 o
  -5   4   1       44.20       40.19      2.93 o
  -4   4   1     1698.23     1623.99     19.16 o
  -3   4   1     1067.70     1025.58     12.09 o
  -2   4   1        2.17        0.00      1.50 o
  -1   4   1     1427.04     1435.75     12.42 o
   0   4   1     3237.08     3234.45     19.99 o
   1   4   1      422.62      385.40      4.53 o
   2   4   1      231.48      193.52      4.23 o
   3   4   1       74.86      114.52      3.52 o
   4   4   1      108.94      100.20      3.40 o
   5   4   1      497.99      558.14      8.32 o
   6   4   1     1131.99     1125.12     14.74 o
   7   4   1       19.02       13.63      2.97 o
   8   4   1        1.53        5.80      3.27 o
   9   4   1      399.47      395.15      9.00 o
  10   4   1        4.73        4.89      4.54 o
  11   4   1      803.69      808.19     22.26 o
  12   4   1        0.00        0.90      7.05 o
  13   4   1       96.96      104.12     13.26 o
 -13   5   1        2.19        8.34      8.96 o
 -12   5   1       77.50       54.61      9.09 o
 -11   5   1       31.02       37.77     11.60 o
 -10   5   1        4.98        0.00      4.53 o
  -9   5   1      633.55      563.00     10.33 o
  -8   5   1       38.06       43.51      3.86 o
  -7   5   1      768.64      784.35     10.35 o
  -6   5   1       81.67       83.40      4.23 o
  -5   5   1      246.19      242.28      5.85 o
  -4   5   1        1.18        5.16      2.34 o
  -3   5   1      402.57      365.32      5.37 o
  -2   5   1       25.37       20.23      2.25 o
  -1   5   1     4993.14     5080.40     35.43 o
   0   5   1      176.22      157.18      2.91 o
   1   5   1      436.71      476.04      5.25 o
   2   5   1      204.16      252.75      5.08 o
   3   5   1      486.11      524.45      6.88 o
   4   5   1      676.66      639.11      8.23 o
   5   5   1       31.06       49.00      3.12 o
   6   5   1      567.73      545.62      7.92 o
   7   5   1       79.00       79.95      4.26 o
   8   5   1      102.39      117.74      5.53 o
   9   5   1      723.54      715.08     13.89 o
  10   5   1      122.81      110.29     10.14 o
  11   5   1      153.93      144.08     17.77 o
  12   5   1      458.98      461.70     18.96 o
  13   5   1       30.77       28.81     10.62 o
 -12   6   1      149.23      160.22     12.26 o
 -11   6   1        0.32        5.15      6.91 o
 -10   6   1        2.17        0.00      6.01 o
  -9   6   1      174.80      181.13      7.53 o
  -8   6   1        6.84       12.04      3.43 o
  -7   6   1       42.60       43.13      4.44 o
  -6   6   1      445.39      431.38      8.89 o
  -5   6   1      111.32      104.34      4.40 o
  -4   6   1       39.81       42.29      2.83 o
  -3   6   1      153.74      167.74      4.42 o
  -2   6   1      401.45      415.48      6.31 o
  -1   6   1     1916.63     1933.37     16.37 o
   0   6   1       87.36       90.52      2.47 o
   1   6   1      199.62      234.75      6.52 o
   2   6   1      214.21      242.52      4.92 o
   3   6   1     1394.78     1459.82     13.85 o
   4   6   1        0.36        1.45      2.50 o
   5   6   1     6134.49     6055.54     45.54 o
   6   6   1      322.70      315.31      6.86 o
   7   6   1      180.18      182.18      6.94 o
   8   6   1      256.82      229.46      8.10 o
   9   6   1       88.10       86.38      7.05 o
  10   6   1        7.09       14.95      7.24 o
  11   6   1       44.41       28.11      8.41 o
  12   6   1      311.57      361.56     17.47 o
 -12   7   1       97.63       85.94     14.51 o
 -11   7   1       19.98       27.51      8.04 o
 -10   7   1       97.84      100.77     12.04 o
  -9   7   1      108.49      115.84      7.08 o
  -8   7   1        0.44        0.00      3.92 o
  -7   7   1       14.42       14.12      4.33 o
  -6   7   1      151.26      150.37      6.86 o
  -5   7   1      136.07      146.88      5.10 o
  -4   7   1      165.17      168.53      5.70 o
  -3   7   1      123.44      136.59      4.68 o
  -2   7   1        0.77        1.23      2.54 o
  -1   7   1      658.77      645.39      8.52 o
   0   7   1      446.10      442.58      6.47 o
   1   7   1     1060.54     1079.47     10.87 o
   2   7   1      258.75      271.10      5.57 o
   3   7   1      595.48      621.20      8.33 o
   4   7   1      513.50      513.83      8.55 o
   5   7   1      311.29      300.32      6.90 o
   6   7   1        1.72        1.72      3.57 o
   7   7   1      290.41      291.90      8.49 o
   8   7   1        4.49        3.12      5.09 o
   9   7   1       36.30       13.24      7.36 o
  10   7   1        4.24        0.00      6.74 o
  11   7   1       16.01       20.02      8.19 o
 -11   8   1       41.99       35.16      9.01 o
 -10   8   1       22.46        5.45      6.65 o
  -9   8   1      259.14      283.06     12.60 o
  -8   8   1        4.45        2.83      5.01 o
  -7   8   1       18.02       20.28      5.06 o
  -6   8   1      137.07      118.31      6.98 o
  -5   8   1       34.52       28.64      4.24 o
  -4   8   1     1144.88     1141.49     14.96 o
  -3   8   1     2402.04     2343.89     22.68 o
  -2   8   1     1047.26     1024.78     12.37 o
  -1   8   1      958.90      932.37     12.20 o
   0   8   1      107.14      105.54      4.03 o
   1   8   1      123.36      113.68      4.07 o
   2   8   1       23.01       19.54      3.23 o
   3   8   1       23.82       19.54      3.48 o
   4   8   1       45.10       53.85      4.17 o
   5   8   1      188.39      189.54     10.48 o
   6   8   1        0.71        5.11      4.37 o
   7   8   1      488.43      506.37     16.21 o
   8   8   1      369.44      366.17     14.07 o
   9   8   1        1.59        0.00      6.30 o
  10   8   1       14.55        7.67      6.94 o
 -10   9   1        0.88       11.60     11.86 o
  -9   9   1       16.55       19.05      7.32 o
  -8   9   1      741.09      798.45     20.25 o
  -7   9   1      841.79      895.51     18.33 o
  -6   9   1        0.57        4.86      5.21 o
  -5   9   1       50.72       38.59      5.79 o
  -4   9   1      124.49      124.39      7.46 o
  -3   9   1     1351.01     1330.27     20.49 o
  -2   9   1       94.72       88.33      5.01 o
  -1   9   1       28.89       29.20      3.53 o
   0   9   1       45.49       59.22     10.19 o
   1   9   1      157.92      161.88      6.93 o
   2   9   1       21.91       26.97      3.98 o
   3   9   1       25.73       27.25      4.15 o
   4   9   1       35.99       35.83      5.73 o
   5   9   1        2.90        8.60      6.60 o
   6   9   1       28.15       31.08      6.68 o
   7   9   1        5.69        4.90      5.59 o
   8   9   1       23.75       29.15      7.75 o
   9   9   1       36.66       25.14      7.75 o
  -8  10   1       32.10       30.96      9.39 o
  -7  10   1      122.54      118.90     16.24 o
  -6  10   1       59.38       55.27      9.74 o
  -5  10   1       53.64       75.81      9.90 o
  -4  10   1      340.37      345.21     12.25 o
  -3  10   1        1.39        3.47      5.68 o
  -2  10   1      209.64      211.42      8.15 o
  -1  10   1      187.60      171.47      9.68 o
   0  10   1       66.47       62.96      6.89 o
   1  10   1      160.43      167.02      9.41 o
   2  10   1        0.20        4.46      6.01 o
   3  10   1      334.97      349.17     11.86 o
   4  10   1       14.41        5.85      6.00 o
   5  10   1       12.55       14.79      8.49 o
   6  10   1       70.35      104.32      9.77 o
   7  10   1        1.18        0.00      7.89 o
   8  10   1       35.29       37.46      9.47 o
  -6  11   1      229.23      250.83     13.34 o
  -5  11   1        0.37        3.19      6.69 o
  -4  11   1      380.48      404.62     15.03 o
  -3  11   1        3.65       33.40     16.20 o
  -2  11   1      701.51      709.32     22.39 o
  -1  11   1       42.67       39.00      9.88 o
   0  11   1       63.29       56.84      9.99 o
   1  11   1       21.73       21.98      7.93 o
   2  11   1       84.60       54.78     10.44 o
   3  11   1      116.08      123.62     16.16 o
   4  11   1       24.11       26.16      7.17 o
   5  11   1        8.70        0.00      6.78 o
   6  11   1        1.29        0.00      7.03 o
  -3  12   1        0.95        3.26      9.86 o
  -2  12   1     1028.30     1035.61     28.66 o
  -1  12   1       28.17       22.00     10.11 o
   0  12   1       55.48       78.97     19.29 o
   1  12   1      111.10      117.45     15.01 o
   2  12   1        5.84        0.00      8.96 o
   3  12   1       42.10       42.20     11.25 o
 -14   0   2      146.70      145.66     18.57 o
 -12   0   2       82.14      104.72     22.36 o
 -10   0   2      267.11      304.70     14.79 o
  -8   0   2      182.60      177.04      5.08 o
  -6   0   2     1870.16     1921.20     19.26 o
  -4   0   2     5057.77     4736.48     43.34 o
  -2   0   2     1371.21     1322.49     13.25 o
   0   0   2      372.10      366.72      4.28 o
   2   0   2    10245.09    10113.37     78.90 o
   4   0   2     5572.32     5227.16     43.56 o
   6   0   2        8.18        4.80      2.71 o
   8   0   2     4203.07     4304.23     41.98 o
  10   0   2      690.93      675.75     14.49 o
  12   0   2       50.51       53.69     14.72 o
  14   0   2        3.91        0.00     10.51 o
 -14   1   2        0.93        0.00     22.99 o
 -13   1   2      161.75      150.75     18.34 o
 -12   1   2       39.28       26.35      5.53 o
 -11   1   2     1630.05     1579.18     23.05 o
 -10   1   2      976.78      964.90     14.50 o
  -9   1   2      518.36      506.00      8.28 o
  -8   1   2       45.40       53.18      3.47 o
  -7   1   2     3107.05     3253.09     26.86 o
  -6   1   2      148.08      179.26      4.07 o
  -5   1   2      427.67      358.16      5.85 o
  -4   1   2     8673.52     8235.96     56.37 o
  -3   1   2       49.32       51.58      1.93 o
  -2   1   2     3198.66     3086.02     25.54 o
  -1   1   2     1749.24     1734.44     11.69 o
   0   1   2       12.21        8.77      0.96 o
   1   1   2     4733.20     4826.20     28.12 o
   2   1   2     7601.92     7619.14     43.92 o
   3   1   2      755.61      734.56      8.92 o
   4   1   2      729.79      710.67      7.11 o
   5   1   2     1770.97     1713.86     14.13 o
   6   1   2       94.10       94.27      3.22 o
   7   1   2     1475.39     1574.71     13.42 o
   8   1   2       93.62       90.80      3.84 o
   9   1   2      110.72       95.82      4.40 o
  10   1   2        0.42        0.00      2.90 o
  11   1   2        3.77        5.55      4.44 o
  12   1   2       10.55        9.59      4.97 o
  13   1   2      140.36      172.51      9.62 o
  14   1   2        6.79        7.81      7.91 o
 -14   2   2      149.24      157.74     27.43 o
 -13   2   2      283.72      301.00     16.32 o
 -12   2   2        8.45       10.49      5.79 o
 -11   2   2     1118.34     1109.96     18.09 o
 -10   2   2        0.04        0.00      3.10 o
  -9   2   2      423.26      431.42      7.65 o
  -8   2   2      503.57      494.37      8.49 o
  -7   2   2      273.42      689.69     20.04 o
  -6   2   2      369.33      405.04      6.17 o
  -5   2   2       47.91       62.77      3.37 o
  -4   2   2     6508.89     6449.24     52.76 o
  -3   2   2       80.10       85.05      4.09 o
  -2   2   2    13885.87    13872.16    101.29 o
  -1   2   2     4679.26     4488.72     31.60 o
   0   2   2      641.09      663.85      5.84 o
   1   2   2     6306.65     6288.31     36.34 o
   2   2   2    12601.95    12764.87     74.44 o
   3   2   2      233.99      261.06      3.90 o
   4   2   2     1855.22     1954.01     14.65 o
   5   2   2      492.35      493.88      5.99 o
   6   2   2      397.88      386.43      5.59 o
   7   2   2       88.57       98.15      3.25 o
   8   2   2       38.80       35.76      2.93 o
   9   2   2      137.36      128.58      5.36 o
  10   2   2       55.38       52.12      5.45 o
  11   2   2     1110.12     1079.50     18.45 o
  12   2   2       23.12       34.69      7.39 o
  13   2   2      138.71      127.64      9.84 o
 -14   3   2        2.30        0.00      7.21 o
 -13   3   2       81.44       60.00      9.95 o
 -12   3   2       37.18       30.92      7.47 o
 -11   3   2       44.30       56.02      6.08 o
 -10   3   2       93.69       93.69      5.69 o
  -9   3   2       21.72        9.05      3.15 o
  -8   3   2     2881.16     2926.73     24.65 o
  -7   3   2      118.53      147.12      4.14 o
  -6   3   2     1550.65     1574.42     16.08 o
  -5   3   2     3424.59     3441.15     33.87 o
  -4   3   2       39.66       77.98      3.57 o
  -3   3   2        8.81        2.56      2.59 o
  -2   3   2    40206.82    39611.78    286.25 o
  -1   3   2      262.24      284.35      4.73 o
   0   3   2     3492.15     3365.91     21.21 o
   1   3   2     1761.80     1739.74     12.27 o
   2   3   2       15.89       32.31      1.72 o
   3   3   2      204.37      173.03      3.23 o
   4   3   2      406.54      433.33      5.77 o
   5   3   2     2459.95     2524.88     22.25 o
   6   3   2       68.27       82.74      3.84 o
   7   3   2        3.49        5.42      2.82 o
   8   3   2      662.91      663.82     10.53 o
   9   3   2      547.88      554.66      9.65 o
  10   3   2       61.14       73.88      6.14 o
  11   3   2      301.90      323.38     13.23 o
  12   3   2      168.35      155.22     13.60 o
  13   3   2        2.31        0.00      6.76 o
 -14   4   2       65.27       80.97     11.84 o
 -13   4   2       36.05       46.31      9.93 o
 -12   4   2       24.74       24.83      8.40 o
 -11   4   2      117.56       86.22      9.85 o
 -10   4   2      107.51      103.54      6.53 o
  -9   4   2      378.57      361.07      7.68 o
  -8   4   2       19.32       23.94      3.35 o
  -7   4   2     2106.78     2090.83     19.70 o
  -6   4   2       90.59       97.57      5.71 o
  -5   4   2      292.60      300.20      7.81 o
  -4   4   2      714.80      821.40     12.43 o
  -3   4   2     4931.80     5002.62     46.04 o
  -2   4   2      262.43      304.44      6.26 o
  -1   4   2     2851.08     2762.28     22.46 o
   0   4   2      840.41      869.34      7.09 o
   1   4   2        4.98       12.88      1.61 o
   2   4   2      918.61      897.84      7.36 o
   3   4   2       20.75        9.29      1.79 o
   4   4   2      113.34      120.15      3.73 o
   5   4   2      651.64      643.24      8.69 o
   6   4   2        0.67        0.42      2.68 o
   7   4   2      129.15      118.78      4.76 o
   8   4   2       19.97       19.93      3.61 o
   9   4   2       29.28       23.02      4.34 o
  10   4   2       16.54       16.90      6.23 o
  11   4   2      459.67      458.01     14.35 o
  12   4   2        0.28        0.00      6.38 o
  13   4   2       19.56       27.61      8.25 o
 -13   5   2        0.00        0.00      7.59 o
 -12   5   2        5.66        0.00      5.75 o
 -11   5   2      380.65      394.98     13.60 o
 -10   5   2      170.54      161.50      8.63 o
  -9   5   2      578.98      526.26      9.52 o
  -8   5   2      150.78      141.98      6.47 o
  -7   5   2       26.07       26.61      3.78 o
  -6   5   2      134.15      138.75      6.65 o
  -5   5   2      509.44      490.67     10.53 o
  -4   5   2     1383.98     1403.96     18.29 o
  -3   5   2     2983.18     3088.55     30.88 o
  -2   5   2      470.16      456.55      6.72 o
  -1   5   2      659.16      612.08      7.22 o
   0   5   2     1153.23     1167.17      9.10 o
   1   5   2      987.82     1092.37      9.01 o
   2   5   2       71.70       79.48      2.74 o
   3   5   2     3488.67     3501.32     24.49 o
   4   5   2      454.59      501.50      7.60 o
   5   5   2       40.44       50.21      3.51 o
   6   5   2       18.74       16.56      3.19 o
   7   5   2     1423.67     1472.99     16.92 o
   8   5   2     1403.02     1380.72     17.54 o
   9   5   2      323.13      341.56      9.42 o
  10   5   2       13.59       15.92      6.77 o
  11   5   2       95.39      110.52     10.11 o
  12   5   2      101.50      101.04     10.40 o
 -13   6   2       33.24       32.03      9.82 o
 -12   6   2        9.22        0.08      6.25 o
 -11   6   2       73.99       88.13      8.70 o
 -10   6   2      192.84      224.63      9.21 o
  -9   6   2        2.15        0.00      3.75 o
  -8   6   2      743.18      742.75     13.71 o
  -7   6   2      105.23      108.89      6.90 o
  -6   6   2      184.64      179.03      7.72 o
  -5   6   2       48.43       48.88      3.66 o
  -4   6   2      204.06      204.66      6.74 o
  -3   6   2     2860.58     2879.02     25.04 o
  -2   6   2      420.57      432.78      6.85 o
  -1   6   2     1304.80     1316.37     12.54 o
   0   6   2       43.35       56.59      3.11 o
   1   6   2      510.21      523.17      5.95 o
   2   6   2      648.06      669.68      8.23 o
   3   6   2        1.77        0.00      2.45 o
   4   6   2      662.51      666.88      8.84 o
   5   6   2     1017.88      952.63     16.82 o
   6   6   2     1111.67     1089.83     13.37 o
   7   6   2     1422.82     1409.94     16.81 o
   8   6   2      335.41      328.86     10.20 o
   9   6   2      134.78      151.86     10.95 o
  10   6   2        0.98        0.00      6.19 o
  11   6   2       19.85       15.79      6.94 o
  12   6   2       43.03       31.57      8.51 o
 -12   7   2        0.03        0.00      6.30 o
 -11   7   2       18.10       13.22      6.47 o
 -10   7   2       76.03       79.57      6.75 o
  -9   7   2       19.52       21.30      4.55 o
  -8   7   2       32.83       26.91      8.00 o
  -7   7   2        0.28        0.00      3.82 o
  -6   7   2        7.94        3.96      3.75 o
  -5   7   2      256.94      258.49      6.22 o
  -4   7   2      165.95      172.17      5.24 o
  -3   7   2        7.43        5.78      3.64 o
  -2   7   2      743.45      737.18      9.23 o
  -1   7   2       10.37       11.89      2.78 o
   0   7   2       41.72       42.71      3.19 o
   1   7   2     1050.38     1030.39      9.17 o
   2   7   2      313.08      335.78      6.18 o
   3   7   2        6.26        4.20      2.76 o
   4   7   2     2732.91     2689.44     22.36 o
   5   7   2       82.04       80.18      5.05 o
   6   7   2       90.20       96.52      5.12 o
   7   7   2      198.55      179.43      8.57 o
   8   7   2      134.91      119.84      9.39 o
   9   7   2       13.65       10.64      8.14 o
  10   7   2      153.91      152.13     11.52 o
  11   7   2       26.55       25.63      8.42 o
 -11   8   2       37.01       48.72     10.32 o
 -10   8   2      141.14      150.11     13.87 o
  -9   8   2       46.98       31.12      6.74 o
  -8   8   2      461.45      442.30     11.60 o
  -7   8   2       21.19       21.83      4.81 o
  -6   8   2      252.17      234.21      7.23 o
  -5   8   2      442.15      435.22      9.21 o
  -4   8   2     2357.83     2318.36     24.03 o
  -3   8   2      667.84      672.05     11.08 o
  -2   8   2      132.30      144.67      5.43 o
  -1   8   2      162.94      158.32      5.89 o
   0   8   2      145.16      141.18      5.20 o
   1   8   2      327.34      331.28      6.48 o
   2   8   2     1635.76     1673.01     17.98 o
   3   8   2        3.40        6.20      2.98 o
   4   8   2      351.07      370.76      8.26 o
   5   8   2      510.14      499.17     10.54 o
   6   8   2        0.58        0.00      4.37 o
   7   8   2       42.30       51.54      7.63 o
   8   8   2      214.64      205.42     12.51 o
   9   8   2       24.92       32.87      7.95 o
  10   8   2       11.03       19.16      8.22 o
 -10   9   2       17.91       16.91      9.53 o
  -9   9   2      128.11      151.70     14.49 o
  -8   9   2      421.66      462.69     15.77 o
  -7   9   2      221.19      253.40     11.45 o
  -6   9   2        4.56        9.78      5.22 o
  -5   9   2      124.19      142.49      7.72 o
  -4   9   2      214.73      235.08      9.18 o
  -3   9   2      924.58      917.62     18.97 o
  -2   9   2      165.18      160.89      7.04 o
  -1   9   2       38.04       37.58      4.55 o
   0   9   2        0.02        1.84      2.98 o
   1   9   2       26.03       27.68      5.03 o
   2   9   2       75.36       74.38      4.67 o
   3   9   2       17.90       17.62      4.14 o
   4   9   2       59.73       65.77      6.95 o
   5   9   2       21.67       23.47      6.64 o
   6   9   2      432.29      442.66     15.25 o
   7   9   2      101.25       83.71      9.13 o
   8   9   2      101.29       84.81      9.60 o
   9   9   2       22.57       21.57      7.94 o
  -8  10   2      135.04      108.46     22.60 o
  -7  10   2      108.88      122.84     10.26 o
  -6  10   2       82.92       80.16      9.03 o
  -5  10   2      189.05      208.60     13.13 o
  -4  10   2      517.44      482.69     16.32 o
  -3  10   2      243.30      243.83     12.46 o
  -2  10   2        6.48        0.17      6.72 o
  -1  10   2        5.94        5.40      6.48 o
   0  10   2       62.59       61.42      8.23 o
   1  10   2       14.71       19.82      7.41 o
   2  10   2       77.08       84.06      8.73 o
   3  10   2       21.35       26.30      9.41 o
   4  10   2       24.68       21.79      7.23 o
   5  10   2      259.74      263.42     14.19 o
   6  10   2       26.84       43.19      8.83 o
   7  10   2        2.45       12.56      7.94 o
   8  10   2       18.11       28.55     13.04 o
  -6  11   2       28.59       40.60     10.23 o
  -5  11   2       36.20       17.57      9.22 o
  -4  11   2      332.32      337.94     14.08 o
  -3  11   2       91.50      101.22      9.90 o
  -2  11   2       66.06       78.28     11.87 o
  -1  11   2       61.84       52.36     10.20 o
   0  11   2        1.89        9.36      8.34 o
   1  11   2      119.87      134.92     14.21 o
   2  11   2      125.21      151.80     15.14 o
   3  11   2        8.56        3.41     10.51 o
   4  11   2      141.43      161.96     11.54 o
   5  11   2       90.69       88.07     11.04 o
   6  11   2        1.94        8.76      8.01 o
  -3  12   2      105.45      100.47     13.21 o
  -2  12   2        3.67        3.78     10.01 o
  -1  12   2        0.04        0.00      9.24 o
   0  12   2       10.30       18.47     11.78 o
   1  12   2       13.22        9.87     14.52 o
   2  12   2        0.02       16.52     11.60 o
 -13   0   3       15.26       35.43     17.88 o
 -11   0   3     1870.40     1964.95     88.02 o
  -9   0   3      933.83      913.09     19.96 o
  -7   0   3      104.55       95.61      4.92 o
  -5   0   3     9027.78     8356.37     95.87 o
  -3   0   3        1.12        4.99      1.81 o
  -1   0   3     1054.04     1039.57     10.34 o
   1   0   3      263.71      319.87      5.39 o
   3   0   3     3580.17     3492.97     30.65 o
   5   0   3      875.84      838.06     11.33 o
   7   0   3     1753.00     1843.42     20.67 o
   9   0   3     5179.42     5085.69     50.24 o
  11   0   3      845.47      872.49     24.31 o
  13   0   3        3.55        2.42      9.88 o
 -14   1   3       70.48       60.78     17.76 o
 -13   1   3        8.38       11.82     21.97 o
 -12   1   3     1114.15     1052.16     29.89 o
 -11   1   3      116.88      139.36      6.73 o
 -10   1   3      431.28      433.53      8.86 o
  -9   1   3       40.08       46.79      3.53 o
  -8   1   3      233.81      233.46      5.17 o
  -7   1   3       99.56      107.54      3.79 o
  -6   1   3      469.80      437.78      6.09 o
  -5   1   3       42.33       41.32      2.63 o
  -4   1   3       70.24       71.19      2.87 o
  -3   1   3      455.94      448.00      5.26 o
  -2   1   3      105.07      116.63      2.75 o
  -1   1   3       76.28       79.16      2.30 o
   0   1   3      291.54      319.17      3.62 o
   1   1   3    12696.18    12816.90     70.23 o
   2   1   3     2997.84     2999.16     19.85 o
   3   1   3    10155.82    10403.94     60.17 o
   4   1   3       13.86       14.43      1.92 o
   5   1   3     1071.29      936.80      8.85 o
   6   1   3      340.46      358.25      5.55 o
   7   1   3       56.22       68.05      3.23 o
   8   1   3      610.70      594.36      7.88 o
   9   1   3     1119.22     1106.10     13.03 o
  10   1   3       11.12       12.48      3.55 o
  11   1   3        2.40        5.85      4.62 o
  12   1   3       90.50       94.96      8.06 o
  13   1   3      245.46      256.82     13.48 o
 -14   2   3       14.25       28.39     20.09 o
 -13   2   3       75.43       69.68      9.25 o
 -12   2   3      204.30      205.17     11.48 o
 -11   2   3        5.49        3.07      3.62 o
 -10   2   3       47.25       50.94      4.61 o
  -9   2   3      344.07      347.70      7.30 o
  -8   2   3       10.39        7.92      2.85 o
  -7   2   3        0.00        0.66      2.69 o
  -6   2   3        9.50        8.57      1.97 o
  -5   2   3     3545.80     3710.59     35.31 o
  -4   2   3       92.28       94.74      3.26 o
  -3   2   3      284.50      311.57      4.79 o
  -2   2   3     3524.17     3398.61     23.90 o
  -1   2   3      217.95      235.40      3.18 o
   0   2   3      638.75      613.02      5.53 o
   1   2   3     3118.88     3307.75     20.11 o
   2   2   3     9689.81     9711.74     54.34 o
   3   2   3      712.02      701.36      6.84 o
   4   2   3      442.80      379.70      5.13 o
   5   2   3      430.59      465.50      6.28 o
   6   2   3      621.84      628.58      7.37 o
   7   2   3     1408.47     1431.61     13.00 o
   8   2   3      613.79      583.08      7.91 o
   9   2   3      764.81      797.62     19.21 o
  10   2   3        0.57        0.63      5.02 o
  11   2   3       33.28       31.91      5.92 o
  12   2   3       65.15       50.25      7.14 o
  13   2   3       53.11       54.34      8.12 o
 -14   3   3        3.06        3.58     16.75 o
 -13   3   3        0.00        0.00      6.95 o
 -12   3   3        4.41        0.00      5.67 o
 -11   3   3        1.33        5.96      4.90 o
 -10   3   3        2.66        4.95      3.45 o
  -9   3   3      253.42      238.26      6.43 o
  -8   3   3       91.84      100.72      4.85 o
  -7   3   3     1213.01     1213.59     12.02 o
  -6   3   3       39.18       51.35      3.45 o
  -5   3   3        2.20        2.03      2.40 o
  -4   3   3      494.46      509.55     15.80 o
  -3   3   3      385.59      363.85      7.37 o
  -2   3   3     1029.38      997.17     13.28 o
  -1   3   3      965.63      981.04      9.47 o
   0   3   3      589.74      544.94      5.28 o
   1   3   3       75.04      119.54      2.68 o
   2   3   3     2542.05     2498.15     16.73 o
   3   3   3     3194.73     3247.75     21.97 o
   4   3   3     8382.96     8257.17     50.72 o
   5   3   3      914.94      953.61      9.24 o
   6   3   3       25.38       26.78      2.35 o
   7   3   3      325.42      303.01      6.73 o
   8   3   3      474.34      444.71      8.35 o
   9   3   3      488.34      473.04      9.06 o
  10   3   3      679.62      690.89     13.63 o
  11   3   3       42.41       39.37      6.11 o
  12   3   3       18.29       14.76      6.52 o
  13   3   3      106.03      101.94     13.21 o
 -14   4   3       16.04        2.61      8.30 o
 -13   4   3       10.50        3.44      8.11 o
 -12   4   3       79.84      101.74      9.66 o
 -11   4   3      192.90      187.21      8.60 o
 -10   4   3      411.99      410.89     10.89 o
  -9   4   3        2.61        2.13      2.97 o
  -8   4   3      304.87      263.82      6.51 o
  -7   4   3     1510.01     1486.52     15.35 o
  -6   4   3     1274.61     1261.01     15.84 o
  -5   4   3      218.63      322.68     11.78 o
  -4   4   3       70.61       76.86      4.57 o
  -3   4   3       54.09       36.62      2.18 o
  -2   4   3      302.66      306.87      5.35 o
  -1   4   3     2686.64     2786.75     21.92 o
   0   4   3      346.34      381.21      4.97 o
   1   4   3     2224.26     2310.21     16.31 o
   2   4   3     1078.76     1058.72      8.96 o
   3   4   3      102.14       84.81      2.93 o
   4   4   3      295.46      294.65      4.81 o
   5   4   3      209.47      204.01      5.42 o
   6   4   3      268.01      285.20      6.37 o
   7   4   3      203.70      207.98      5.94 o
   8   4   3       99.65       98.89      4.99 o
   9   4   3       30.25       21.78      4.58 o
  10   4   3      299.44      315.01     12.25 o
  11   4   3       50.77       39.01      8.41 o
  12   4   3        0.17        2.54      6.31 o
 -13   5   3       17.60        0.00      6.75 o
 -12   5   3       30.00       23.91      7.00 o
 -11   5   3      208.69      192.88      9.11 o
 -10   5   3     1104.43     1050.38     18.54 o
  -9   5   3      727.84      682.45     12.62 o
  -8   5   3        8.70        3.26      3.48 o
  -7   5   3       47.07       43.13      5.27 o
  -6   5   3        0.98        4.64      4.29 o
  -5   5   3      126.42      126.49      6.30 o
  -4   5   3     5448.08     5356.62     50.91 o
  -3   5   3      151.39      139.49      4.31 o
  -2   5   3        8.19       11.49      2.46 o
  -1   5   3     2669.73     2603.40     21.36 o
   0   5   3      425.34      444.12      5.18 o
   1   5   3      186.05      256.07      4.30 o
   2   5   3     3920.03     3868.54     24.88 o
   3   5   3      172.33      176.21      3.55 o
   4   5   3      202.34      204.37      5.24 o
   5   5   3       78.46       74.23      4.55 o
   6   5   3      456.11      456.01      8.03 o
   7   5   3     1947.88     1953.87     19.22 o
   8   5   3       22.76       29.46      4.89 o
   9   5   3       23.20        7.59      5.24 o
  10   5   3        0.85        3.82      5.81 o
  11   5   3       32.67       19.95      9.16 o
  12   5   3        3.65        0.00      5.94 o
 -13   6   3       18.76       12.89      9.21 o
 -12   6   3       33.68       45.04      7.95 o
 -11   6   3        1.66        8.85      5.15 o
 -10   6   3       71.36       52.76      7.17 o
  -9   6   3        0.95        4.25      6.30 o
  -8   6   3      261.55      260.52     10.46 o
  -7   6   3       55.00       66.00      6.13 o
  -6   6   3      152.50      158.54      7.52 o
  -5   6   3      119.47      115.99      6.49 o
  -4   6   3      811.31      825.15     11.34 o
  -3   6   3     1830.23     1789.37     16.42 o
  -2   6   3        1.57        0.00      2.64 o
  -1   6   3      195.38      235.46      5.41 o
   0   6   3      318.80      306.03      6.08 o
   1   6   3     1158.25     1137.87     10.21 o
   2   6   3       56.02       60.52      2.75 o
   3   6   3       71.92       78.78      3.55 o
   4   6   3      771.09      773.93     10.12 o
   5   6   3       12.75       17.76      3.31 o
   6   6   3      802.20      751.92     10.68 o
   7   6   3     1631.64     1572.19     20.73 o
   8   6   3       13.24       10.65      5.09 o
   9   6   3      104.12      103.72      9.57 o
  10   6   3       65.30       62.43     10.53 o
  11   6   3      254.92      252.09     14.06 o
 -12   7   3      189.37      229.61     19.17 o
 -11   7   3       25.68       10.64      8.36 o
 -10   7   3       42.63       53.41     13.19 o
  -9   7   3       46.00       47.74      9.17 o
  -8   7   3        2.55       10.76      6.20 o
  -7   7   3      434.75      431.66     14.09 o
  -6   7   3     1890.03     1843.23     26.97 o
  -5   7   3     2938.05     2892.61     32.32 o
  -4   7   3        9.95        9.38      3.05 o
  -3   7   3       79.91       83.65      4.36 o
  -2   7   3       37.83       35.04      3.44 o
  -1   7   3      195.62      220.29      7.11 o
   0   7   3      103.35       96.05      4.20 o
   1   7   3      507.90      529.48      6.54 o
   2   7   3        7.38       10.55      2.85 o
   3   7   3      140.95      140.19      4.46 o
   4   7   3       11.96       19.55      3.39 o
   5   7   3        3.51        7.77      3.37 o
   6   7   3        9.02        6.96      4.08 o
   7   7   3       73.24       94.55      7.69 o
   8   7   3      132.98      127.63      9.94 o
   9   7   3       46.09       40.03      7.97 o
  10   7   3       31.15       43.35      8.52 o
  11   7   3        8.81       22.67      8.06 o
 -11   8   3       11.26        9.16      8.94 o
 -10   8   3        9.11       11.57      8.30 o
  -9   8   3        7.79        2.86      8.36 o
  -8   8   3       50.23       39.76      9.61 o
  -7   8   3      171.32      165.51     12.89 o
  -6   8   3     2342.53     2358.85     27.87 o
  -5   8   3       34.84       31.74      4.27 o
  -4   8   3     1107.72     1071.97     15.13 o
  -3   8   3        0.49        2.89      3.47 o
  -2   8   3        0.16        0.00      3.48 o
  -1   8   3        4.50        5.39      3.45 o
   0   8   3        7.74        9.51      3.58 o
   1   8   3        0.65        0.00      3.23 o
   2   8   3      636.91      619.83     10.03 o
   3   8   3      273.49      280.65      7.85 o
   4   8   3        7.84        4.52      3.99 o
   5   8   3      354.06      321.17     11.85 o
   6   8   3       20.63       26.84      6.65 o
   7   8   3        2.69        6.34      6.32 o
   8   8   3       66.12       61.59      8.54 o
   9   8   3        3.85        0.98      6.69 o
  10   8   3       25.05       22.08      8.03 o
 -10   9   3        6.54        6.14      9.15 o
  -9   9   3      114.96      103.06     12.79 o
  -8   9   3        1.09        0.00      8.33 o
  -7   9   3      143.76      151.69      7.84 o
  -6   9   3      826.44      821.35     16.57 o
  -5   9   3       78.71       69.22      6.98 o
  -4   9   3      287.41      292.93     10.56 o
  -3   9   3      287.29      305.96     10.28 o
  -2   9   3      516.65      537.97     14.78 o
  -1   9   3       84.59       87.48      5.83 o
   0   9   3      496.30      447.67     10.23 o
   1   9   3      399.28      405.49     11.54 o
   2   9   3       64.26       72.44      7.00 o
   3   9   3      468.80      475.51     11.93 o
   4   9   3       42.83       36.62      6.41 o
   5   9   3       89.80      132.90     17.30 o
   6   9   3      327.05      336.78     14.27 o
   7   9   3        3.32        0.00      6.50 o
   8   9   3       73.01       63.62      9.37 o
   9   9   3        0.00        1.86      7.42 o
  -8  10   3       83.09      100.94     13.11 o
  -7  10   3      169.47      178.86     14.80 o
  -6  10   3       11.42        0.00      6.58 o
  -5  10   3      239.08      235.81     13.70 o
  -4  10   3       45.59       48.61      9.99 o
  -3  10   3      114.58      108.30      9.84 o
  -2  10   3      636.31      652.86     18.28 o
  -1  10   3     1396.83     1411.83     34.41 o
   0  10   3        7.12        7.76      6.82 o
   1  10   3        3.41       10.85      7.07 o
   2  10   3       17.00       27.69      8.63 o
   3  10   3        1.65        9.45      5.28 o
   4  10   3       31.57       40.11      7.54 o
   5  10   3       26.86       15.48      8.55 o
   6  10   3       99.49       95.19     10.82 o
   7  10   3       13.19        7.99      8.34 o
  -6  11   3       43.19       44.14     10.10 o
  -5  11   3       10.47        0.00      8.35 o
  -4  11   3      188.92      190.52     13.86 o
  -3  11   3       24.16       14.39      9.35 o
  -2  11   3        9.80        4.66      6.23 o
  -1  11   3        0.02        0.00      8.45 o
   0  11   3       76.38       74.00     11.06 o
   1  11   3       10.34        8.75     10.11 o
   2  11   3       74.20       73.54     11.15 o
   3  11   3        5.95        6.03     10.68 o
   4  11   3       30.45       60.08     12.77 o
   5  11   3       38.50       50.33     10.64 o
  -3  12   3        8.04       13.66     10.17 o
  -2  12   3        7.74        4.13     10.43 o
  -1  12   3        6.62       14.54     10.57 o
   0  12   3        3.46        0.00     14.39 o
   1  12   3       67.57       75.57     17.24 o
   2  12   3       75.53       83.60     18.43 o
 -14   0   4       33.03        1.19     16.90 o
 -12   0   4       55.51       38.82     17.67 o
 -10   0   4     2210.72     2232.57     37.22 o
  -8   0   4      265.52      287.32      9.32 o
  -6   0   4     1471.44     1278.10     14.99 o
  -4   0   4     1242.76     1296.89     13.65 o
  -2   0   4    12683.62    12402.82    102.28 o
   0   0   4      247.02      217.59      4.57 o
   2   0   4      609.09      620.15      8.87 o
   4   0   4     2296.43     2419.38     25.36 o
   6   0   4      897.69      816.75     12.33 o
   8   0   4       11.65       13.78      4.10 o
  10   0   4      444.92      429.64     18.52 o
  12   0   4       15.91       11.53      9.89 o
 -14   1   4      117.40      120.99     17.91 o
 -13   1   4      243.85      250.30     21.19 o
 -12   1   4      524.38      567.89     18.74 o
 -11   1   4      403.48      408.46      8.77 o
 -10   1   4      331.44      322.22      9.33 o
  -9   1   4     2723.03     2706.39     23.04 o
  -8   1   4        7.87       10.03      2.71 o
  -7   1   4      532.76      554.24      7.48 o
  -6   1   4      781.34      753.34      8.49 o
  -5   1   4     1238.60     1306.85     11.94 o
  -4   1   4     4846.53     5153.32     88.98 o
  -3   1   4      730.02      652.87      6.57 o
  -2   1   4     2362.47     2371.38     15.25 o
  -1   1   4       41.35       52.13      1.96 o
   0   1   4     1727.71     1669.54     11.22 o
   1   1   4     1360.46     1434.20     10.51 o
   2   1   4     1225.55     1256.49     10.12 o
   3   1   4     1180.24     1281.81     10.95 o
   4   1   4        6.24        6.79      1.89 o
   5   1   4       25.44       23.61      2.51 o
   6   1   4      533.89      506.88      7.19 o
   7   1   4     1381.13     1364.98     12.75 o
   8   1   4      592.15      572.38      8.11 o
   9   1   4     3713.01     3646.52     33.71 o
  10   1   4      326.34      341.97     10.27 o
  11   1   4        2.57        0.00      4.25 o
  12   1   4        8.54        3.83      5.13 o
  13   1   4       15.98       10.33      7.35 o
 -14   2   4       57.72       88.64     16.36 o
 -13   2   4      240.06      271.07     53.06 o
 -12   2   4       45.17       37.77      6.77 o
 -11   2   4      468.93      447.90     10.16 o
 -10   2   4       93.27      107.20      5.43 o
  -9   2   4       78.86       79.50      4.24 o
  -8   2   4       76.57       88.97      3.79 o
  -7   2   4        0.03        0.00      2.20 o
  -6   2   4      128.95      175.14      4.34 o
  -5   2   4      144.73      150.72      3.56 o
  -4   2   4     1449.20     1392.51     12.30 o
  -3   2   4     9809.74     9762.45     64.21 o
  -2   2   4       39.77       62.58      2.80 o
  -1   2   4      401.27      367.90      4.18 o
   0   2   4        2.33        0.00      1.39 o
   1   2   4    18315.87    18457.12    103.60 o
   2   2   4       76.05       64.29      2.42 o
   3   2   4      257.67      308.82      4.76 o
   4   2   4      314.47      264.34      4.69 o
   5   2   4      397.17      435.65      6.26 o
   6   2   4      135.64      133.82      4.54 o
   7   2   4     1612.97     1560.74     13.94 o
   8   2   4      303.61      287.34      8.17 o
   9   2   4        5.33        3.19      3.45 o
  10   2   4        4.94        5.57      4.71 o
  11   2   4       45.00       51.95      6.59 o
  12   2   4      228.51      251.08     11.47 o
  13   2   4      136.29      149.99     10.29 o
 -14   3   4       11.93       16.79      7.77 o
 -13   3   4      155.27      170.98     13.09 o
 -12   3   4      867.10      910.34     21.20 o
 -11   3   4       17.82       17.85      6.28 o
 -10   3   4      112.62      115.83      5.97 o
  -9   3   4      160.42      167.98      5.43 o
  -8   3   4      342.75      335.64      6.71 o
  -7   3   4       26.03       20.67      2.67 o
  -6   3   4      374.81      358.04      7.40 o
  -5   3   4      299.03      345.89      9.37 o
  -4   3   4      407.41      430.48      6.35 o
  -3   3   4        8.67        4.67      2.33 o
  -2   3   4      143.54      175.91      3.90 o
  -1   3   4        5.24       16.97      1.78 o
   0   3   4      368.22      324.60      4.41 o
   1   3   4     1854.35     1819.60     13.25 o
   2   3   4      970.82      934.22      8.26 o
   3   3   4      201.28      209.70      4.12 o
   4   3   4     5036.38     5106.98     32.63 o
   5   3   4      211.08      252.03      4.91 o
   6   3   4      616.14      589.83      7.55 o
   7   3   4      157.43      152.84      4.45 o
   8   3   4      109.51      108.31      4.41 o
   9   3   4      262.01      263.89      8.13 o
  10   3   4        0.28        2.29      4.49 o
  11   3   4      103.08       92.53      7.74 o
  12   3   4       77.23       98.47      9.55 o
 -14   4   4       33.85       49.25      9.96 o
 -13   4   4       35.10       41.77      9.77 o
 -12   4   4      138.36      159.46     12.71 o
 -11   4   4       13.61        6.56      4.65 o
 -10   4   4      158.67      164.67      8.21 o
  -9   4   4      115.00      112.61      5.42 o
  -8   4   4       15.58       17.08      2.86 o
  -7   4   4     2113.04     1956.52     31.29 o
  -6   4   4      184.88      195.13      6.38 o
  -5   4   4        3.63        7.18      3.17 o
  -4   4   4     1231.15     1194.59     13.22 o
  -3   4   4     1861.84     1753.94     16.20 o
  -2   4   4      626.12      683.24      8.14 o
  -1   4   4     2924.65     3099.53     24.40 o
   0   4   4     1289.34     1347.24     10.51 o
   1   4   4      402.09      390.19      5.14 o
   2   4   4       91.79      108.72      3.14 o
   3   4   4      335.09      390.77      5.71 o
   4   4   4      374.05      361.14      5.69 o
   5   4   4      183.32      181.77      4.32 o
   6   4   4      340.58      348.61      5.97 o
   7   4   4      233.03      243.83      6.45 o
   8   4   4      216.54      224.16      6.83 o
   9   4   4        1.26        0.00      3.83 o
  10   4   4       39.46       36.11      6.16 o
  11   4   4       21.42       33.26      6.90 o
  12   4   4       16.40       33.81      7.83 o
 -13   5   4       12.40        6.12      7.59 o
 -12   5   4      239.13      233.02     14.50 o
 -11   5   4      126.62      125.40      8.01 o
 -10   5   4      112.55      123.18      6.96 o
  -9   5   4        0.76        5.90      4.27 o
  -8   5   4       76.83       52.41      6.36 o
  -7   5   4     1173.73     1185.05     16.47 o
  -6   5   4     2746.96     2728.55     33.39 o
  -5   5   4      152.91      155.86      8.45 o
  -4   5   4      197.60      218.14      5.57 o
  -3   5   4     4681.63     4935.19     37.07 o
  -2   5   4      103.67      125.96      4.13 o
  -1   5   4     1625.72     1694.58     15.10 o
   0   5   4       22.76       23.51      1.95 o
   1   5   4      312.95      274.65      4.74 o
   2   5   4      768.82      788.74      8.07 o
   3   5   4       33.88       32.44      2.51 o
   4   5   4      152.64      168.29      4.25 o
   5   5   4        7.62        2.12      3.07 o
   6   5   4      540.67      571.36      9.37 o
   7   5   4       99.22      100.96      5.30 o
   8   5   4      199.63      212.33      7.77 o
   9   5   4       88.40       80.75      7.15 o
  10   5   4       52.93       68.90      7.59 o
  11   5   4        1.08        0.00      5.78 o
  12   5   4        0.00        0.00      8.33 o
 -12   6   4       44.25       20.42      8.81 o
 -11   6   4       21.02        4.54      4.85 o
 -10   6   4      572.83      560.89     20.05 o
  -9   6   4      105.67      156.58     11.79 o
  -8   6   4      510.08      490.88     15.56 o
  -7   6   4      195.66      199.39      8.51 o
  -6   6   4      781.25      760.97     14.59 o
  -5   6   4      451.63      449.38     11.04 o
  -4   6   4     3191.90     3139.80     29.14 o
  -3   6   4     1068.53     1065.63     12.15 o
  -2   6   4        1.27        0.00      2.46 o
  -1   6   4      196.44      239.30      5.42 o
   0   6   4     3639.74     3655.76     28.25 o
   1   6   4      194.75      181.15      4.14 o
   2   6   4      109.40      119.03      3.57 o
   3   6   4      254.18      255.53      5.09 o
   4   6   4       65.14       69.95      4.58 o
   5   6   4        2.21        4.49      3.16 o
   6   6   4      249.17      250.65      7.35 o
   7   6   4       22.40       21.01      4.40 o
   8   6   4       52.69       52.05      6.65 o
   9   6   4       30.38       30.80      6.81 o
  10   6   4      281.79      300.45     13.63 o
  11   6   4      224.71      247.35     14.97 o
 -12   7   4      101.31      119.67     13.21 o
 -11   7   4       73.81       81.28     11.16 o
 -10   7   4        5.21        0.00      7.37 o
  -9   7   4      256.49      255.30     19.09 o
  -8   7   4        0.27        0.00      5.85 o
  -7   7   4      854.67      891.04     21.78 o
  -6   7   4      237.55      214.99     10.29 o
  -5   7   4     1248.78     1236.86     17.23 o
  -4   7   4      127.90      123.34      4.84 o
  -3   7   4      244.94      237.39      5.83 o
  -2   7   4      178.33      195.55      5.64 o
  -1   7   4      151.94      176.18      5.40 o
   0   7   4      486.18      509.84      8.47 o
   1   7   4       57.19       57.48      2.98 o
   2   7   4      249.59      274.41      5.61 o
   3   7   4      199.80      194.65      5.48 o
   4   7   4        6.59        5.98      3.35 o
   5   7   4        4.25        5.62      3.79 o
   6   7   4        0.18        0.00      4.12 o
   7   7   4       76.88       65.87      9.29 o
   8   7   4        0.07        0.00      9.52 o
   9   7   4       25.37       31.64      7.89 o
  10   7   4      459.07      448.88     17.91 o
 -11   8   4       36.58       50.55     11.08 o
 -10   8   4        2.20        0.00      7.52 o
  -9   8   4      172.04      165.43     13.78 o
  -8   8   4      300.02      317.77     16.74 o
  -7   8   4      743.95      714.41     22.62 o
  -6   8   4      288.01      282.50     11.14 o
  -5   8   4        7.32        3.26      3.73 o
  -4   8   4      357.39      365.80      9.00 o
  -3   8   4       67.33       64.92      5.43 o
  -2   8   4      268.72      271.18      7.16 o
  -1   8   4      225.89      210.58      6.57 o
   0   8   4      778.06      713.41     11.74 o
   1   8   4      379.06      375.81      8.55 o
   2   8   4      278.53      262.70      6.69 o
   3   8   4      292.37      280.80      9.59 o
   4   8   4      494.88      480.70     10.66 o
   5   8   4       15.43       11.55      5.87 o
   6   8   4        3.05        0.00      6.63 o
   7   8   4      136.26      142.02     10.60 o
   8   8   4        9.49       16.86      7.21 o
   9   8   4       65.33       67.78      9.43 o
 -10   9   4       25.72       38.67     10.50 o
  -9   9   4        1.76        1.06      8.33 o
  -8   9   4       29.25       28.43      8.95 o
  -7   9   4        0.50        0.37      7.71 o
  -6   9   4        6.77        0.00      5.58 o
  -5   9   4     1006.63      942.65     18.39 o
  -4   9   4        1.18        7.87      5.83 o
  -3   9   4        0.17        0.00      4.74 o
  -2   9   4      916.18      953.97     19.03 o
  -1   9   4      271.41      251.86      9.86 o
   0   9   4     1082.69     1039.77     18.49 o
   1   9   4      208.78      206.05      9.00 o
   2   9   4       16.61       18.69      5.04 o
   3   9   4       14.30       19.39      5.65 o
   4   9   4      178.11      189.50      9.92 o
   5   9   4       74.49       66.67      8.14 o
   6   9   4      199.32      217.01     17.67 o
   7   9   4       21.08       20.93      8.59 o
   8   9   4       16.12       17.87      7.47 o
  -8  10   4        9.08       11.37      9.24 o
  -7  10   4       13.24        3.44      8.75 o
  -6  10   4       59.52       69.04      9.00 o
  -5  10   4        0.06        1.31      7.60 o
  -4  10   4        6.00        0.66      7.69 o
  -3  10   4       50.68       45.55      8.43 o
  -2  10   4     1210.89     1230.11     25.87 o
  -1  10   4       29.95       31.84      7.96 o
   0  10   4        1.32        2.17      6.92 o
   1  10   4       47.36       41.10      8.31 o
   2  10   4       94.77      111.25     11.27 o
   3  10   4      131.94      133.84      9.02 o
   4  10   4       50.80       67.18      8.25 o
   5  10   4       49.91       42.17      9.23 o
   6  10   4      244.95      283.93     15.63 o
   7  10   4       77.73       70.13     10.62 o
  -6  11   4       37.07       19.38      9.40 o
  -5  11   4      167.37      185.36     14.29 o
  -4  11   4        2.33       11.36      9.00 o
  -3  11   4       27.37       13.00      9.23 o
  -2  11   4      131.44      116.57     15.02 o
  -1  11   4       46.25       23.02      9.51 o
   0  11   4      249.26      247.76     16.13 o
   1  11   4      198.32      231.47     14.91 o
   2  11   4      158.01      168.18     13.98 o
   3  11   4       70.12       49.64     13.00 o
   4  11   4       76.27       98.32     14.79 o
  -1  12   4       44.70       32.51     10.93 o
   0  12   4       50.26       56.88     11.78 o
 -13   0   5       23.04       38.74     19.51 o
 -11   0   5      260.63      268.72     23.78 o
  -9   0   5     4461.85     4427.14     71.73 o
  -7   0   5      185.16      190.29      5.13 o
  -5   0   5      615.51      649.27      9.89 o
  -3   0   5     2326.98     2293.00     22.37 o
  -1   0   5    19741.85    19516.35    182.12 o
   1   0   5     3693.33     3938.19     34.68 o
   3   0   5      324.54      327.41      9.17 o
   5   0   5     1870.44     1801.38     21.75 o
   7   0   5     1102.80     1074.70     15.65 o
   9   0   5     1308.48     1288.23     23.15 o
  11   0   5       67.50       71.70     12.41 o
 -14   1   5        0.17        0.00     13.22 o
 -13   1   5       13.95        2.74     11.97 o
 -12   1   5       77.43       80.86      9.79 o
 -11   1   5       53.23       53.76      6.38 o
 -10   1   5     2096.85     2099.97     21.45 o
  -9   1   5     2065.65     2088.32     19.78 o
  -8   1   5       79.74       93.29      4.28 o
  -7   1   5        5.25        2.83      2.34 o
  -6   1   5       37.06       49.62      3.00 o
  -5   1   5      541.86      507.00      7.01 o
  -4   1   5     6142.17     6685.80     47.51 o
  -3   1   5      899.12      837.39      6.92 o
  -2   1   5      803.06      721.56      6.63 o
  -1   1   5     1082.60     1067.91      8.34 o
   0   1   5      215.48      180.98      3.29 o
   1   1   5     2550.20     2560.95     17.16 o
   2   1   5     5138.30     5329.88     33.32 o
   3   1   5        0.61        0.00      1.78 o
   4   1   5      470.28      498.04      6.63 o
   5   1   5        0.03        0.71      2.36 o
   6   1   5      147.88      146.79      5.18 o
   7   1   5     1374.01     1283.53     12.74 o
   8   1   5       85.22       91.01      4.36 o
   9   1   5        0.17        0.38      3.98 o
  10   1   5       12.62       10.70      4.64 o
  11   1   5       38.95       37.88      6.26 o
  12   1   5        0.63        0.00      5.35 o
 -14   2   5       24.84       33.16     13.84 o
 -13   2   5       11.61        0.00      7.66 o
 -12   2   5      296.01      318.85     12.11 o
 -11   2   5        0.65        0.00      3.77 o
 -10   2   5      207.05      214.52      7.13 o
  -9   2   5      240.94      241.51      6.11 o
  -8   2   5       24.43       27.44      3.04 o
  -7   2   5       30.98       31.90      2.97 o
  -6   2   5      340.38      333.68      5.81 o
  -5   2   5        7.08       10.22      2.07 o
  -4   2   5     1243.44     1312.35     13.90 o
  -3   2   5     3556.08     3457.96     25.32 o
  -2   2   5        4.10        4.01      1.40 o
  -1   2   5     3212.64     3164.79     19.92 o
   0   2   5     8173.48     7958.42     45.65 o
   1   2   5     2974.04     3036.57     19.82 o
   2   2   5     3236.13     3451.89     23.01 o
   3   2   5      596.19      609.79      7.15 o
   4   2   5      326.19      334.81      5.59 o
   5   2   5      138.09      133.32      4.10 o
   6   2   5      483.06      495.53      7.32 o
   7   2   5     1321.93     1304.64     12.91 o
   8   2   5      244.90      239.04      6.56 o
   9   2   5       99.14       94.08      5.65 o
  10   2   5        3.58        0.00      4.24 o
  11   2   5        6.84        0.00      5.00 o
  12   2   5        9.05        7.22      6.00 o
 -14   3   5       49.52       40.83     11.65 o
 -13   3   5        2.68        0.54      7.39 o
 -12   3   5       38.13       38.06      7.02 o
 -11   3   5      238.35      259.14     11.83 o
 -10   3   5      456.26      481.55     10.47 o
  -9   3   5      539.52      553.09      9.57 o
  -8   3   5        0.01       16.07      4.19 o
  -7   3   5      545.86      532.41      7.53 o
  -6   3   5      359.09      385.45      5.81 o
  -5   3   5       79.90      106.13      3.22 o
  -4   3   5     1947.60     2019.88     16.65 o
  -3   3   5     1679.28     1834.43     15.49 o
  -2   3   5       46.31       49.96      2.73 o
  -1   3   5       88.82       96.28      2.57 o
   0   3   5        2.02        0.00      1.56 o
   1   3   5      221.39      230.37      4.06 o
   2   3   5      454.46      529.13      6.30 o
   3   3   5     4312.23     4379.28     37.44 o
   4   3   5      534.51      530.35      7.42 o
   5   3   5     2879.60     2815.77     20.99 o
   6   3   5      436.56      417.62      6.83 o
   7   3   5     1517.80     1482.58     15.22 o
   8   3   5      154.79      173.21      6.00 o
   9   3   5     1588.90     1585.32     28.05 o
  10   3   5      118.52      108.71      7.98 o
  11   3   5      140.10      129.59      8.84 o
  12   3   5       71.01       78.10     10.16 o
 -13   4   5       42.93       55.47      8.75 o
 -12   4   5       32.43       29.28     12.73 o
 -11   4   5       95.81      124.45      9.31 o
 -10   4   5      158.80      163.27      9.95 o
  -9   4   5      909.40      827.14     11.63 o
  -8   4   5     1094.10     1075.54     12.14 o
  -7   4   5        4.66        1.02      2.25 o
  -6   4   5        0.86        0.04      2.57 o
  -5   4   5      584.42      587.00      9.41 o
  -4   4   5        3.38        1.97      2.11 o
  -3   4   5      240.96      223.50      4.83 o
  -2   4   5       12.53       14.11      2.39 o
  -1   4   5      142.35      158.87      4.23 o
   0   4   5      517.79      561.33      6.46 o
   1   4   5      355.84      366.71      5.72 o
   2   4   5      418.96      476.56      6.67 o
   3   4   5      778.55      762.63      8.45 o
   4   4   5      789.87      786.79      9.11 o
   5   4   5        3.70        4.44      2.44 o
   6   4   5     2374.32     2351.37     20.36 o
   7   4   5       17.38       19.94      3.38 o
   8   4   5      802.21      790.11     13.27 o
   9   4   5     1135.08     1172.76     18.72 o
  10   4   5      126.37      145.76      8.85 o
  11   4   5       11.18       15.86      6.30 o
  12   4   5      116.75      155.89     10.74 o
 -13   5   5        0.43        0.00      6.75 o
 -12   5   5       28.79       22.70      7.63 o
 -11   5   5      241.54      248.12     11.23 o
 -10   5   5       95.06       89.96      6.21 o
  -9   5   5       56.63       47.10      5.89 o
  -8   5   5      867.68      850.74     15.17 o
  -7   5   5       15.88       23.85      6.77 o
  -6   5   5     1207.58     1189.58     18.18 o
  -5   5   5      118.57      115.68      4.62 o
  -4   5   5     1030.20     1016.11     11.15 o
  -3   5   5      445.56      476.72      7.29 o
  -2   5   5       38.19       34.17      3.43 o
  -1   5   5      149.87      139.53      4.34 o
   0   5   5     1896.81     1908.37     14.37 o
   1   5   5      437.17      407.30      5.69 o
   2   5   5       57.11       55.38      3.25 o
   3   5   5      533.23      515.50      7.16 o
   4   5   5      309.25      313.18      5.91 o
   5   5   5      173.85      170.80      5.21 o
   6   5   5       11.08        6.19      2.67 o
   7   5   5      172.09      173.30      6.96 o
   8   5   5      813.81      822.54     13.82 o
   9   5   5      642.40      607.17     14.56 o
  10   5   5       49.73       54.07      7.32 o
  11   5   5       20.98       16.38      7.16 o
 -12   6   5      156.75      191.02     14.48 o
 -11   6   5        1.31        1.60     10.32 o
 -10   6   5        0.22        0.00     10.82 o
  -9   6   5      328.18      308.58     15.60 o
  -8   6   5      268.83      253.60     11.46 o
  -7   6   5        7.86        9.50      5.23 o
  -6   6   5      627.70      597.63     14.93 o
  -5   6   5      262.04      270.59      8.90 o
  -4   6   5      328.92      307.89      6.69 o
  -3   6   5       96.34       87.93      4.14 o
  -2   6   5      905.56      861.17     10.34 o
  -1   6   5        1.99        0.00      2.56 o
   0   6   5      146.58      161.86      5.01 o
   1   6   5     1079.23     1014.70      9.86 o
   2   6   5      139.12      159.12      4.11 o
   3   6   5      376.46      369.62      5.91 o
   4   6   5       35.13       40.84      3.45 o
   5   6   5       10.69        7.52      3.55 o
   6   6   5      325.17      326.13      8.30 o
   7   6   5      278.84      277.98      9.28 o
   8   6   5       25.38       27.00      6.10 o
   9   6   5        0.01        0.00      5.46 o
  10   6   5        0.59        0.00      6.08 o
 -12   7   5        5.68        4.68      8.63 o
 -11   7   5       97.84       89.10     20.12 o
 -10   7   5       24.23       15.63     13.60 o
  -9   7   5      306.75      292.69     16.09 o
  -8   7   5        6.59       13.30      6.59 o
  -7   7   5      748.65      738.80     22.29 o
  -6   7   5      206.58      174.03     11.24 o
  -5   7   5     1234.06     1225.85     15.09 o
  -4   7   5      729.04      699.66     11.06 o
  -3   7   5       83.78       74.70      4.21 o
  -2   7   5       70.19       68.41      5.27 o
  -1   7   5        4.10        6.67      3.01 o
   0   7   5       43.63       41.72      3.71 o
   1   7   5       24.70       29.50      3.00 o
   2   7   5       51.01       63.32      3.71 o
   3   7   5       83.83       81.42      3.99 o
   4   7   5        4.43       11.72      4.16 o
   5   7   5       23.55       17.65      4.55 o
   6   7   5       32.14       30.59      5.18 o
   7   7   5       64.65       82.17      7.58 o
   8   7   5      171.11      172.07      9.83 o
   9   7   5       73.61       77.83      8.91 o
  10   7   5      314.72      291.04     14.22 o
 -11   8   5       22.41       13.91      9.57 o
 -10   8   5       17.86       24.38      9.02 o
  -9   8   5        6.35        3.18      7.77 o
  -8   8   5       24.24       18.70      8.70 o
  -7   8   5      298.40      276.10     15.91 o
  -6   8   5     2064.29     1975.06     30.39 o
  -5   8   5      145.88      141.87      6.64 o
  -4   8   5      212.36      214.35      8.66 o
  -3   8   5      104.17      117.52      6.45 o
  -2   8   5      127.77      129.11      6.14 o
  -1   8   5       18.55       15.46      3.87 o
   0   8   5        2.29        3.81      3.38 o
   1   8   5       29.45       25.65      4.19 o
   2   8   5      690.61      641.23     12.03 o
   3   8   5       15.27       14.45      5.83 o
   4   8   5      481.70      479.08     12.72 o
   5   8   5       30.15       37.77      5.63 o
   6   8   5        0.00        0.00      4.79 o
   7   8   5      131.92      144.49     10.16 o
   8   8   5        3.98       10.65      6.12 o
   9   8   5       51.74       49.14      9.49 o
  -9   9   5        4.62        0.00      7.78 o
  -8   9   5        4.73       11.41      8.71 o
  -7   9   5      636.09      618.92     22.94 o
  -6   9   5       94.49       91.06      7.26 o
  -5   9   5      100.54      124.18      8.18 o
  -4   9   5      128.01      108.99      8.09 o
  -3   9   5      115.99      101.98      7.53 o
  -2   9   5        0.11        9.27      6.33 o
  -1   9   5       20.59       30.24      6.03 o
   0   9   5        1.81        6.49      4.74 o
   1   9   5       69.95       63.39      5.12 o
   2   9   5      178.39      218.08      9.79 o
   3   9   5       40.84       37.72      5.99 o
   4   9   5       37.25       33.47      6.63 o
   5   9   5      457.52      463.64     15.90 o
   6   9   5        5.27        8.62      7.48 o
   7   9   5      154.10      164.88     12.14 o
  -8  10   5       30.31       19.05     10.62 o
  -7  10   5      280.90      231.27     23.36 o
  -6  10   5       34.74       31.21      7.99 o
  -5  10   5       70.61       58.48      8.80 o
  -4  10   5        1.56        8.74      7.95 o
  -3  10   5        3.10       13.99      8.04 o
  -2  10   5      541.03      574.89     22.34 o
  -1  10   5      161.68      147.90     12.04 o
   0  10   5      579.21      543.34     15.64 o
   1  10   5       23.41       23.86      6.79 o
   2  10   5       18.16       13.04      8.24 o
   3  10   5        0.03        2.98      9.03 o
   4  10   5      554.04      552.85     16.93 o
   5  10   5      139.65      117.70     12.77 o
   6  10   5        2.74        0.57     12.48 o
  -5  11   5        2.96        4.55      9.03 o
  -4  11   5       59.95       74.43     12.56 o
  -3  11   5       10.65        5.57      8.96 o
  -2  11   5        7.00       14.62      9.64 o
  -1  11   5        1.24       19.09      9.75 o
   0  11   5      488.16      504.14     32.89 o
   1  11   5       21.64       11.25      7.32 o
   2  11   5        0.37       49.75     20.18 o
   3  11   5       13.37       18.76      8.09 o
   4  11   5       23.57       22.74     12.06 o
 -14   0   6      363.48      438.48     39.64 o
 -12   0   6      366.79      420.46     77.18 o
 -10   0   6      522.37      507.90     16.02 o
  -8   0   6       45.73       56.15      6.80 o
  -6   0   6       45.74       46.89      4.51 o
  -4   0   6       12.45       11.33      2.56 o
  -2   0   6     2515.48     2609.76     24.55 o
   0   0   6      206.45      189.50      5.25 o
   2   0   6      952.48      937.68     12.73 o
   4   0   6      943.00      966.77     13.85 o
   6   0   6     1158.90     1109.15     16.66 o
   8   0   6      394.14      410.60     13.06 o
  10   0   6       20.14       23.15      9.41 o
  12   0   6        8.70       13.62     10.89 o
 -14   1   6        2.38        0.00      8.19 o
 -13   1   6       84.79       93.59     11.95 o
 -12   1   6        0.35        0.00      7.13 o
 -11   1   6      352.30      379.63     17.05 o
 -10   1   6      219.13      213.45      6.22 o
  -9   1   6     1504.41     1496.10     16.73 o
  -8   1   6      417.03      445.54      7.70 o
  -7   1   6       36.42       31.74      3.00 o
  -6   1   6      181.84      164.08      5.24 o
  -5   1   6      416.79      457.51      7.10 o
  -4   1   6      960.05      966.81      8.22 o
  -3   1   6     1465.31     1614.01     11.77 o
  -2   1   6      710.27      736.83      7.06 o
  -1   1   6     1216.01     1056.24      8.80 o
   0   1   6      250.80      254.62      4.74 o
   1   1   6       81.64      105.41      3.12 o
   2   1   6      479.20      502.09      6.53 o
   3   1   6      436.19      501.44      6.79 o
   4   1   6      170.78      154.31      4.52 o
   5   1   6      205.41      198.81      5.18 o
   6   1   6        9.59       13.23      2.94 o
   7   1   6      350.42      349.53      7.08 o
   8   1   6       42.53       46.88      7.42 o
   9   1   6       85.98       90.83      6.30 o
  10   1   6        0.78        0.00      4.70 o
  11   1   6        0.72        5.81      5.66 o
  12   1   6       93.66       85.79     12.56 o
 -14   2   6      128.39      163.99     15.85 o
 -13   2   6       41.81       36.88     10.46 o
 -12   2   6       30.24       29.79      9.12 o
 -11   2   6        0.13        0.00      4.90 o
 -10   2   6        4.89        0.00      3.20 o
  -9   2   6     1074.98     1075.07     13.17 o
  -8   2   6     2438.96     2410.76     21.42 o
  -7   2   6      712.11      713.44      9.78 o
  -6   2   6       20.83       20.34      2.77 o
  -5   2   6     2024.94     2110.92     17.84 o
  -4   2   6      144.59      138.03      3.80 o
  -3   2   6     1763.07     1821.05     15.17 o
  -2   2   6     1075.07     1197.88     12.16 o
  -1   2   6       68.60       75.54      2.56 o
   0   2   6      202.28      253.13      4.31 o
   1   2   6      108.18      126.74      3.92 o
   2   2   6       92.28       89.06      4.79 o
   3   2   6      543.35      550.35      7.23 o
   4   2   6       50.03       64.98      3.38 o
   5   2   6       13.21        9.74      2.74 o
   6   2   6      504.57      518.34      7.85 o
   7   2   6        1.43        0.00      2.82 o
   8   2   6       13.20        5.59      4.13 o
   9   2   6      183.86      173.19      8.94 o
  10   2   6       28.75       23.55      5.56 o
  11   2   6      109.32       89.00      8.02 o
  12   2   6       37.78       21.48      7.29 o
 -14   3   6       11.93        2.01      9.92 o
 -13   3   6      108.19      117.66     10.34 o
 -12   3   6        0.11        0.00      5.56 o
 -11   3   6        0.92       15.22      8.73 o
 -10   3   6        0.61        2.49      3.91 o
  -9   3   6      145.97      160.52      5.78 o
  -8   3   6     2114.06     2046.97     19.43 o
  -7   3   6     1673.10     1657.31     15.42 o
  -6   3   6        1.08        0.00      2.15 o
  -5   3   6      369.31      356.58      6.28 o
  -4   3   6       20.61       24.04      2.47 o
  -3   3   6      126.89      103.62      3.54 o
  -2   3   6     1137.49     1229.15     12.19 o
  -1   3   6       12.73        4.09      1.76 o
   0   3   6       16.29       21.18      2.15 o
   1   3   6     1302.39     1317.29     11.45 o
   2   3   6     3401.28     3516.65     23.56 o
   3   3   6       77.70      105.19      3.87 o
   4   3   6       48.24       71.82      4.42 o
   5   3   6     1102.50     1088.21     11.46 o
   6   3   6      163.08      158.02      5.12 o
   7   3   6      526.58      514.38      9.44 o
   8   3   6     2211.94     2193.97     23.12 o
   9   3   6       11.11        5.92      4.69 o
  10   3   6      357.48      354.27     12.90 o
  11   3   6        1.61        2.33      5.52 o
 -13   4   6      226.16      265.81     14.13 o
 -12   4   6       35.31       26.81      7.65 o
 -11   4   6        0.66        0.00      4.59 o
 -10   4   6        7.73        2.33      3.88 o
  -9   4   6      298.40      284.12     10.29 o
  -8   4   6      390.55      426.15      8.05 o
  -7   4   6      950.58      923.39     11.91 o
  -6   4   6      219.78      218.71      5.38 o
  -5   4   6      480.22      510.32      7.21 o
  -4   4   6      779.62      777.52      9.29 o
  -3   4   6      674.25      644.20      8.32 o
  -2   4   6       76.02       95.11      3.79 o
  -1   4   6      902.27      912.78      8.55 o
   0   4   6        1.61        0.00      1.60 o
   1   4   6      125.86      132.17      3.70 o
   2   4   6      448.78      444.43      6.34 o
   3   4   6      330.50      332.94      5.94 o
   4   4   6       27.00       23.11      2.46 o
   5   4   6     5487.64     5397.34     36.24 o
   6   4   6      739.82      704.48     10.07 o
   7   4   6       17.12       15.22      4.56 o
   8   4   6      186.84      192.68      6.76 o
   9   4   6       12.01       18.00      5.43 o
  10   4   6      153.90      143.32      9.14 o
  11   4   6        8.87        6.03      5.83 o
 -13   5   6        3.76        6.17      7.71 o
 -12   5   6        0.11       12.00      8.91 o
 -11   5   6       13.92       16.91      5.26 o
 -10   5   6      656.77      647.94     13.89 o
  -9   5   6        3.81        3.23      4.02 o
  -8   5   6      204.19      202.12      8.20 o
  -7   5   6      615.79      583.76     11.17 o
  -6   5   6       20.96       23.03      3.80 o
  -5   5   6      154.90      165.18      5.63 o
  -4   5   6      319.41      332.26      6.39 o
  -3   5   6      603.10      625.85      8.52 o
  -2   5   6      467.28      458.02      7.41 o
  -1   5   6     3002.39     2935.37     26.74 o
   0   5   6      412.12      402.75      5.93 o
   1   5   6      808.20      808.59      8.55 o
   2   5   6     2264.52     2291.15     17.80 o
   3   5   6       86.94       88.91      3.63 o
   4   5   6      112.84      114.37      4.40 o
   5   5   6     2752.12     2682.43     23.59 o
   6   5   6      725.84      692.05     13.34 o
   7   5   6      145.18      152.86      7.37 o
   8   5   6        0.47        3.89      4.72 o
   9   5   6        0.90        6.46      5.42 o
  10   5   6        0.31        0.00      5.56 o
  11   5   6      146.62      133.25     10.39 o
 -12   6   6      117.91      117.48     14.57 o
 -11   6   6       13.52       14.77      8.18 o
 -10   6   6        4.72        0.00      6.78 o
  -9   6   6      177.34      173.60     12.92 o
  -8   6   6      302.06      290.35     12.29 o
  -7   6   6       78.98       53.46      7.59 o
  -6   6   6       24.12       19.67      4.54 o
  -5   6   6      965.01      943.39     12.27 o
  -4   6   6     1694.28     1690.26     18.11 o
  -3   6   6      292.73      302.22      6.72 o
  -2   6   6     1470.06     1468.87     15.04 o
  -1   6   6      130.52      161.49      5.18 o
   0   6   6       71.48       73.26      3.53 o
   1   6   6       50.11       53.19      2.99 o
   2   6   6      164.06      175.87      4.62 o
   3   6   6      115.30      123.57      4.43 o
   4   6   6      520.69      512.12      9.00 o
   5   6   6      296.49      288.35      7.62 o
   6   6   6      460.48      446.73     11.23 o
   7   6   6       42.95       48.74      6.34 o
   8   6   6      197.44      207.94      9.78 o
   9   6   6      109.67       85.44      8.53 o
  10   6   6        5.24        5.36      6.56 o
 -11   7   6        2.12        0.00      7.76 o
 -10   7   6       15.36       16.57     13.09 o
  -9   7   6       10.70       11.25      7.65 o
  -8   7   6        0.18        2.52      6.79 o
  -7   7   6      232.54      208.56     11.10 o
  -6   7   6      108.91      116.07      5.19 o
  -5   7   6     1446.82     1421.63     17.28 o
  -4   7   6        2.56        0.00      3.75 o
  -3   7   6       78.67       80.54      4.41 o
  -2   7   6       17.76       18.51      3.55 o
  -1   7   6      836.44      834.30     11.21 o
   0   7   6       19.56       22.15      3.78 o
   1   7   6      178.66      153.59      4.63 o
   2   7   6        0.25        0.25      2.82 o
   3   7   6        1.42        0.00      2.83 o
   4   7   6      489.71      513.45      9.73 o
   5   7   6       95.87       84.44      6.05 o
   6   7   6       28.03       38.41      6.67 o
   7   7   6        8.72        5.38      5.32 o
   8   7   6      297.80      319.51     17.06 o
   9   7   6        1.84        3.27      6.27 o
 -10   8   6       29.05       40.98     10.05 o
  -9   8   6        5.05        8.03      8.28 o
  -8   8   6       17.77       12.88      8.27 o
  -7   8   6      448.89      458.37     19.42 o
  -6   8   6      121.45      113.11      7.25 o
  -5   8   6      127.78      124.21      7.77 o
  -4   8   6      207.39      219.61      9.00 o
  -3   8   6       44.51       38.23      5.37 o
  -2   8   6       92.05       91.87      6.80 o
  -1   8   6        1.40        0.00      3.95 o
   0   8   6      107.99      109.34      6.81 o
   1   8   6      229.06      218.98      8.57 o
   2   8   6        0.12        2.28      2.94 o
   3   8   6      380.87      398.86     10.49 o
   4   8   6      143.73      159.85      7.74 o
   5   8   6       38.09       45.91      6.38 o
   6   8   6      269.08      271.28     12.35 o
   7   8   6        0.99        4.12      5.67 o
   8   8   6      138.54      149.85     11.13 o
  -9   9   6       23.95       20.02      9.76 o
  -8   9   6       32.41       12.63      9.13 o
  -7   9   6        4.37        4.79      8.41 o
  -6   9   6      237.57      253.54     14.24 o
  -5   9   6      215.98      213.66     15.87 o
  -4   9   6       43.40       56.73      8.16 o
  -3   9   6       23.97       16.85      6.99 o
  -2   9   6       91.04      101.04      9.48 o
  -1   9   6       79.85       99.43      9.35 o
   0   9   6       18.91       12.39      5.95 o
   1   9   6      336.46      310.39     11.37 o
   2   9   6        9.01       14.69      5.71 o
   3   9   6      298.72      287.19     14.17 o
   4   9   6      405.96      384.64     12.32 o
   5   9   6      681.40      709.79     28.47 o
   6   9   6      249.72      245.34     12.39 o
   7   9   6       28.48       37.60      8.64 o
  -7  10   6        8.84       13.85      9.35 o
  -6  10   6      341.21      326.57     14.78 o
  -5  10   6      148.77      156.02     11.56 o
  -4  10   6        2.97        0.00      8.15 o
  -3  10   6        6.65        0.00      8.35 o
  -2  10   6      226.85      246.89     14.85 o
  -1  10   6        7.20       13.32      7.95 o
   0  10   6        0.13        0.00      6.88 o
   1  10   6       21.84       15.61      7.48 o
   2  10   6       65.06       68.12      8.60 o
   3  10   6       13.63        7.70      9.20 o
   4  10   6        1.30        0.23      5.32 o
   5  10   6      143.27      146.14     10.97 o
  -5  11   6        0.21        0.00      8.94 o
  -4  11   6       71.61       96.08     12.45 o
  -3  11   6        0.08        0.00      8.70 o
  -2  11   6        7.17        6.42      9.26 o
  -1  11   6      443.20      476.46     20.64 o
   0  11   6      380.98      374.99     19.96 o
   1  11   6      152.42      146.62     14.02 o
   2  11   6       97.56      102.35     14.28 o
 -13   0   7       31.32       38.05     13.81 o
 -11   0   7     2411.45     2379.88     47.66 o
  -9   0   7      417.95      412.58     14.28 o
  -7   0   7      413.10      442.75      7.64 o
  -5   0   7     1951.69     2125.87     22.38 o
  -3   0   7     3461.84     3536.41     32.27 o
  -1   0   7       14.95       26.15      3.20 o
   1   0   7      863.73      802.11     11.96 o
   3   0   7     3001.17     2947.85     30.03 o
   5   0   7      169.89      176.15      6.97 o
   7   0   7        8.25        9.22      4.62 o
   9   0   7        3.78       11.29      7.67 o
  11   0   7        0.19        4.74      9.52 o
 -14   1   7        2.72        1.50      9.73 o
 -13   1   7      221.30      208.52     15.96 o
 -12   1   7        5.78       13.62      8.54 o
 -11   1   7       17.10       19.88      6.35 o
 -10   1   7      453.08      444.53      8.61 o
  -9   1   7      326.49      333.20      7.79 o
  -8   1   7      634.47      609.54      8.79 o
  -7   1   7       38.99       34.75      3.33 o
  -6   1   7     1039.06     1091.12     12.03 o
  -5   1   7     2433.64     2304.92     17.71 o
  -4   1   7      452.55      436.22      5.51 o
  -3   1   7       11.44       13.00      2.03 o
  -2   1   7     2609.90     2624.42     18.56 o
  -1   1   7      213.91      202.80      4.00 o
   0   1   7      574.17      614.40      7.08 o
   1   1   7     1561.27     1554.06     13.25 o
   2   1   7      207.61      210.51      4.80 o
   3   1   7       64.64       64.70      3.47 o
   4   1   7     4877.02     4917.92     33.34 o
   5   1   7      178.04      188.60      8.57 o
   6   1   7      434.98      427.33      9.37 o
   7   1   7     1109.48     1062.92     14.28 o
   8   1   7       52.63       68.66      5.87 o
   9   1   7       79.71       82.07      6.99 o
  10   1   7      186.47      217.21     13.25 o
  11   1   7       39.04       43.37      7.95 o
 -14   2   7       69.66       81.17     18.65 o
 -13   2   7       70.64       75.70     12.04 o
 -12   2   7      418.10      421.27     19.94 o
 -11   2   7      132.48      137.32      8.77 o
 -10   2   7      781.24      819.19     13.72 o
  -9   2   7      299.89      311.63     10.04 o
  -8   2   7     4092.90     3958.29     32.17 o
  -7   2   7     1521.81     1470.85     14.60 o
  -6   2   7      512.43      519.33      7.76 o
  -5   2   7      117.56       94.71      3.87 o
  -4   2   7      512.93      493.10      8.63 o
  -3   2   7      194.49      185.07      3.93 o
  -2   2   7      338.29      343.53      4.90 o
  -1   2   7        9.83       14.44      2.16 o
   0   2   7       24.94       30.83      2.60 o
   1   2   7     1786.24     1818.44     14.88 o
   2   2   7       46.09       50.82      3.12 o
   3   2   7       12.97       13.81      2.19 o
   4   2   7      457.43      485.00      7.49 o
   5   2   7        0.30        0.00      2.56 o
   6   2   7      291.89      300.99      6.56 o
   7   2   7      151.69      135.48      6.30 o
   8   2   7        0.77        0.00      4.22 o
   9   2   7        3.67        2.99      4.79 o
  10   2   7      189.32      194.07     10.93 o
  11   2   7        1.36        6.78      6.10 o
 -13   3   7      161.14      177.22     17.15 o
 -12   3   7       34.06       36.55      7.03 o
 -11   3   7      263.40      292.17     11.10 o
 -10   3   7      104.09      115.85      6.89 o
  -9   3   7      251.21      258.52      7.67 o
  -8   3   7       20.47       29.93      3.70 o
  -7   3   7        2.29        0.00      2.60 o
  -6   3   7      476.85      502.23      7.34 o
  -5   3   7       78.50       85.39      4.03 o
  -4   3   7     1360.38     1375.71     13.19 o
  -3   3   7     1251.46     1187.42     12.40 o
  -2   3   7      785.70      767.91      7.62 o
  -1   3   7     4710.65     4664.99     29.31 o
   0   3   7      668.19      664.57      7.56 o
   1   3   7       22.18       25.03      3.43 o
   2   3   7       25.41       29.37      2.62 o
   3   3   7      509.94      493.59      7.62 o
   4   3   7      699.78      691.40      9.03 o
   5   3   7       65.96       73.92      3.98 o
   6   3   7       57.71       58.90      4.01 o
   7   3   7      393.25      366.07     10.24 o
   8   3   7       46.08       35.94      5.42 o
   9   3   7      122.01      126.25      8.05 o
  10   3   7       68.93       53.52      7.25 o
  11   3   7      415.75      419.46     16.41 o
 -13   4   7        5.21        7.61      7.26 o
 -12   4   7       59.59       66.03     12.85 o
 -11   4   7       45.19       46.06      8.97 o
 -10   4   7        3.53        9.15      4.10 o
  -9   4   7      109.10      101.69      5.45 o
  -8   4   7        0.04        0.48      3.12 o
  -7   4   7       78.19       73.58      4.17 o
  -6   4   7      830.79      863.25     18.40 o
  -5   4   7      242.22      260.27      5.75 o
  -4   4   7      879.76      896.16     10.20 o
  -3   4   7      376.71      373.09      6.78 o
  -2   4   7       12.39        9.56      2.92 o
  -1   4   7     1198.53     1181.27     10.31 o
   0   4   7      807.25      822.86      8.62 o
   1   4   7      146.67      134.59      4.61 o
   2   4   7       13.18       14.74      2.67 o
   3   4   7        2.70        0.25      2.56 o
   4   4   7        3.28        7.69      2.72 o
   5   4   7       53.70       58.61      4.12 o
   6   4   7      398.51      394.75      9.34 o
   7   4   7        1.60        0.00      3.95 o
   8   4   7      620.12      608.15     13.86 o
   9   4   7       97.51       78.22      7.60 o
  10   4   7       11.89       12.91      6.15 o
 -12   5   7       59.27       51.17     10.11 o
 -11   5   7      221.02      191.25     11.86 o
 -10   5   7       82.64       84.17      6.74 o
  -9   5   7      114.24      121.38     12.65 o
  -8   5   7      166.05      159.10      5.86 o
  -7   5   7        0.12        0.00      2.92 o
  -6   5   7       73.39       81.06      4.42 o
  -5   5   7      289.66      284.92      7.01 o
  -4   5   7        3.62        0.00      3.38 o
  -3   5   7      265.48      256.06      6.03 o
  -2   5   7      432.92      424.37      7.62 o
  -1   5   7       50.34       40.94      3.45 o
   0   5   7      134.75      144.35      3.98 o
   1   5   7      253.02      281.99      6.32 o
   2   5   7     1240.43     1204.23     11.65 o
   3   5   7        1.00        0.00      2.50 o
   4   5   7      602.42      631.64      9.51 o
   5   5   7      490.41      494.10      9.36 o
   6   5   7     1003.99      985.58     15.63 o
   7   5   7      482.25      445.74     12.03 o
   8   5   7      123.39      109.88      8.10 o
   9   5   7        6.35       17.47      6.00 o
  10   5   7       21.97       10.59      6.28 o
 -12   6   7       64.60       75.44     13.37 o
 -11   6   7       32.81       23.56      8.65 o
 -10   6   7      340.30      372.77     13.08 o
  -9   6   7      442.48      466.30     19.22 o
  -8   6   7       61.42       69.55      5.75 o
  -7   6   7        6.44        5.64      3.53 o
  -6   6   7       57.60       48.38      4.55 o
  -5   6   7     1379.85     1335.60     16.01 o
  -4   6   7        1.92        0.00      3.36 o
  -3   6   7       85.05       80.93      4.82 o
  -2   6   7     1375.31     1342.32     15.24 o
  -1   6   7       76.10       80.49      4.72 o
   0   6   7      347.02      332.22      7.20 o
   1   6   7      119.06      101.56      4.09 o
   2   6   7      646.54      641.05      8.87 o
   3   6   7      758.61      722.98     10.28 o
   4   6   7     2243.73     2107.46     22.91 o
   5   6   7      851.01      885.15     13.68 o
   6   6   7      104.32      105.28      7.18 o
   7   6   7       55.94       57.46      6.86 o
   8   6   7      100.60      109.40      8.45 o
   9   6   7        5.74        8.27      5.67 o
 -11   7   7       16.97       26.10      9.53 o
 -10   7   7        7.42        0.00      7.52 o
  -9   7   7       55.29       52.61      9.71 o
  -8   7   7       61.30       60.99     10.10 o
  -7   7   7       54.17       62.26      6.27 o
  -6   7   7       18.49       13.25      5.56 o
  -5   7   7      738.00      728.19     12.66 o
  -4   7   7      463.75      439.66     10.23 o
  -3   7   7      925.25      843.71     12.53 o
  -2   7   7       32.09       32.04      4.27 o
  -1   7   7      220.03      244.10      7.35 o
   0   7   7      140.98      140.03      6.46 o
   1   7   7      256.25      239.65      6.29 o
   2   7   7      419.10      396.86      8.27 o
   3   7   7     2507.90     2437.90     25.03 o
   4   7   7      676.33      698.17     11.97 o
   5   7   7      199.87      223.42      8.91 o
   6   7   7        3.20        0.00      4.78 o
   7   7   7        3.10        4.28      5.44 o
   8   7   7        0.05        0.24      5.82 o
 -10   8   7        4.36        0.79     11.89 o
  -9   8   7        9.58       18.90      8.99 o
  -8   8   7       42.66       49.07     10.31 o
  -7   8   7       63.18       63.85      6.25 o
  -6   8   7       36.07       24.99      5.92 o
  -5   8   7       89.91       79.54      7.32 o
  -4   8   7      136.87      143.05      8.79 o
  -3   8   7        0.01        3.25      5.57 o
  -2   8   7      123.88      144.91      8.09 o
  -1   8   7      374.60      378.09     13.89 o
   0   8   7      108.93      106.05      7.02 o
   1   8   7       48.77       40.15      5.43 o
   2   8   7      619.08      620.77     10.75 o
   3   8   7     1179.57     1114.96     17.81 o
   4   8   7       87.85       90.38      7.19 o
   5   8   7        3.90        0.00      5.21 o
   6   8   7       39.69       29.59      6.71 o
   7   8   7       30.21        8.58      8.41 o
  -8   9   7       89.93       79.08     12.54 o
  -7   9   7       21.91        4.94      8.17 o
  -6   9   7       10.01        5.41      6.84 o
  -5   9   7       30.98       13.69      8.19 o
  -4   9   7       64.33       71.69     12.22 o
  -3   9   7       72.49       56.42      8.94 o
  -2   9   7        6.50        7.22      8.00 o
  -1   9   7       16.67       18.95      6.44 o
   0   9   7       30.47       31.35      6.87 o
   1   9   7        0.02        0.00      5.50 o
   2   9   7        8.60       18.34      6.86 o
   3   9   7       27.16       13.72      5.44 o
   4   9   7      780.14      806.33     21.77 o
   5   9   7        0.74        0.00      5.47 o
   6   9   7        0.02        1.27      6.40 o
  -7  10   7        0.62       20.05     13.49 o
  -6  10   7        6.21        0.00      7.11 o
  -5  10   7      157.26      162.71     12.21 o
  -4  10   7       22.25       29.51      9.39 o
  -3  10   7       12.52       18.74      8.88 o
  -2  10   7      134.37      145.13     13.11 o
  -1  10   7       13.80       20.87      8.98 o
   0  10   7       47.61       44.40     14.33 o
   1  10   7        6.68        0.00      6.44 o
   2  10   7       13.95        1.70      6.73 o
   3  10   7       74.58       76.36      9.27 o
   4  10   7       45.35       42.06     11.32 o
  -3  11   7       16.23        1.94      9.30 o
  -2  11   7       44.47       26.99     10.68 o
  -1  11   7       87.20       98.19     13.15 o
   0  11   7      334.40      333.65     18.60 o
 -14   0   8       39.79       28.84     21.56 o
 -12   0   8      360.62      366.71     22.47 o
 -10   0   8     3344.06     3327.14     60.32 o
  -8   0   8       29.63       30.49      6.62 o
  -6   0   8      546.91      542.14      9.37 o
  -4   0   8     2140.28     2268.51     23.31 o
  -2   0   8     6112.68     6311.80     57.69 o
   0   0   8      770.54      723.32     11.69 o
   2   0   8       42.41       43.35      4.45 o
   4   0   8      114.17      108.28      6.12 o
   6   0   8      907.07      903.45     19.62 o
   8   0   8      212.25      229.85     14.29 o
  10   0   8      636.55      740.17     29.05 o
 -13   1   8       34.01       29.83     10.36 o
 -12   1   8        2.32        1.52      8.06 o
 -11   1   8      530.73      534.37     15.87 o
 -10   1   8       21.29       20.69      5.85 o
  -9   1   8      781.38      800.73     12.26 o
  -8   1   8      637.26      626.25     10.18 o
  -7   1   8      256.11      286.16      6.39 o
  -6   1   8        4.17        6.94      2.79 o
  -5   1   8        7.49        8.71      1.99 o
  -4   1   8      427.93      430.83      5.81 o
  -3   1   8      843.34      889.29      8.79 o
  -2   1   8       95.29      111.61      3.40 o
  -1   1   8       48.89       50.37      2.86 o
   0   1   8      418.54      411.70      6.87 o
   1   1   8      230.07      218.13      5.33 o
   2   1   8      457.34      445.91      7.04 o
   3   1   8        0.43        2.51      2.61 o
   4   1   8      617.33      625.18      8.85 o
   5   1   8      353.33      320.63      7.05 o
   6   1   8       18.25       13.71      3.63 o
   7   1   8       43.95       40.94      5.02 o
   8   1   8       21.26       28.62      5.43 o
   9   1   8       58.27       68.03      7.74 o
  10   1   8      575.51      600.98     16.06 o
  11   1   8      101.92      111.70     10.80 o
 -13   2   8      398.13      394.70     20.96 o
 -12   2   8       70.30       73.01     11.73 o
 -11   2   8      611.68      614.61     16.21 o
 -10   2   8      205.80      188.02      9.85 o
  -9   2   8      234.12      215.08      7.13 o
  -8   2   8      173.68      209.09      6.22 o
  -7   2   8       68.53       69.25      4.01 o
  -6   2   8     1054.78     1025.64     11.94 o
  -5   2   8       96.92      105.93      4.45 o
  -4   2   8        9.00        9.48      2.55 o
  -3   2   8      132.58      131.16      3.78 o
  -2   2   8      348.95      366.76      5.45 o
  -1   2   8      126.49      146.40      5.01 o
   0   2   8     1333.00     1288.41     12.11 o
   1   2   8      182.31      182.54      4.82 o
   2   2   8        1.88        1.13      2.59 o
   3   2   8      337.45      359.07      6.68 o
   4   2   8      448.17      446.23      7.60 o
   5   2   8       10.29       10.61      2.97 o
   6   2   8       52.13       58.66      5.08 o
   7   2   8       24.50       37.81      5.73 o
   8   2   8       22.32       14.59      5.25 o
   9   2   8      175.94      165.37      9.58 o
  10   2   8      152.70      164.84     10.11 o
 -13   3   8      106.23      105.92     14.01 o
 -12   3   8       45.30       34.26      7.00 o
 -11   3   8      551.78      587.06     15.21 o
 -10   3   8        1.15        8.05      5.15 o
  -9   3   8       41.79       26.85      4.53 o
  -8   3   8      537.45      503.79      9.94 o
  -7   3   8      213.59      221.63      6.51 o
  -6   3   8      552.78      548.79      9.29 o
  -5   3   8     1075.82     1095.67     11.96 o
  -4   3   8       98.78      117.77      4.49 o
  -3   3   8       35.89       41.76      3.35 o
  -2   3   8      155.69      163.23      3.87 o
  -1   3   8       59.63       54.68      3.00 o
   0   3   8      976.85      914.64      9.55 o
   1   3   8     1054.95     1043.73     10.59 o
   2   3   8      587.77      601.55      8.31 o
   3   3   8      191.56      210.05      5.45 o
   4   3   8      380.53      369.92      7.09 o
   5   3   8       58.80       53.64      4.49 o
   6   3   8      373.72      360.70      9.20 o
   7   3   8        0.02        0.00      4.05 o
   8   3   8        1.84       12.73      5.92 o
   9   3   8      602.07      598.14     15.61 o
  10   3   8      313.91      302.97     12.64 o
 -13   4   8       88.05       71.19     12.62 o
 -12   4   8       47.56       41.01     11.95 o
 -11   4   8        7.31        5.90      5.73 o
 -10   4   8        5.11       11.20      5.11 o
  -9   4   8      321.70      349.86     73.48 o
  -8   4   8      496.83      493.31     10.26 o
  -7   4   8       13.84       10.18      3.54 o
  -6   4   8       69.22       79.03      4.35 o
  -5   4   8      437.14      398.80      7.47 o
  -4   4   8        0.41        0.00      2.69 o
  -3   4   8     3915.62     3840.52     30.75 o
  -2   4   8     1091.10     1052.84     13.00 o
  -1   4   8      154.37      166.03      4.12 o
   0   4   8      711.26      733.72      8.53 o
   1   4   8       54.48       55.40      3.50 o
   2   4   8      108.41      110.26      4.17 o
   3   4   8      239.37      230.34      5.74 o
   4   4   8       49.14       41.03      3.87 o
   5   4   8        0.99        0.00      3.35 o
   6   4   8      490.61      442.03     11.21 o
   7   4   8      235.21      243.18      9.69 o
   8   4   8       92.21       87.95      8.52 o
   9   4   8       46.34       42.78      7.23 o
  10   4   8       12.51       10.20      6.24 o
 -12   5   8      130.54      135.50     11.73 o
 -11   5   8        1.82        0.00      6.87 o
 -10   5   8        0.06        1.96      5.07 o
  -9   5   8      114.25      125.64      7.83 o
  -8   5   8       84.22       76.22      6.37 o
  -7   5   8      141.91      144.47      5.79 o
  -6   5   8      110.83      117.87      5.66 o
  -5   5   8       88.08       61.42      4.13 o
  -4   5   8       85.36       88.57      4.63 o
  -3   5   8     1307.91     1375.00     25.13 o
  -2   5   8     1723.94     1661.69     17.14 o
  -1   5   8      131.53      148.44      5.27 o
   0   5   8      159.41      154.89      4.80 o
   1   5   8      772.27      764.91      9.40 o
   2   5   8      411.38      407.86      7.23 o
   3   5   8       92.63       94.63      5.79 o
   4   5   8      233.00      218.34      7.55 o
   5   5   8      200.02      201.01      8.46 o
   6   5   8      410.89      431.41     11.85 o
   7   5   8      315.90      301.37     10.69 o
   8   5   8       16.66       15.24      5.77 o
   9   5   8      164.79      166.65     10.24 o
 -11   6   8        5.37       18.40      9.91 o
 -10   6   8       10.25       10.05      5.29 o
  -9   6   8        3.03        0.00      4.99 o
  -8   6   8        8.53        5.13      4.78 o
  -7   6   8      210.43      226.46      9.35 o
  -6   6   8       11.85       20.93      4.73 o
  -5   6   8        2.92        0.00      3.82 o
  -4   6   8      107.18      109.92      6.63 o
  -3   6   8       13.97       13.07      3.69 o
  -2   6   8       55.46       62.01      4.52 o
  -1   6   8      269.75      264.11      6.97 o
   0   6   8      971.22      958.56     10.96 o
   1   6   8      327.63      331.51      8.99 o
   2   6   8       14.43       11.81      3.58 o
   3   6   8      424.36      450.54      9.99 o
   4   6   8      143.30      143.33      7.09 o
   5   6   8      117.04      114.35      7.43 o
   6   6   8      432.26      432.47     12.10 o
   7   6   8      190.18      171.84      9.91 o
   8   6   8       35.58       13.97      6.00 o
 -10   7   8        1.12        5.14      8.13 o
  -9   7   8       17.29       17.94     10.76 o
  -8   7   8       16.68       18.13      5.18 o
  -7   7   8        5.72        0.00      4.78 o
  -6   7   8        4.59        0.68      5.03 o
  -5   7   8       23.58        4.29      5.20 o
  -4   7   8       69.78       60.92      6.44 o
  -3   7   8       50.10       59.34      6.19 o
  -2   7   8        0.62        0.00      4.09 o
  -1   7   8      353.74      359.66      9.97 o
   0   7   8      117.11      131.15      6.65 o
   1   7   8       50.68       54.90      4.90 o
   2   7   8      152.25      143.65      6.84 o
   3   7   8      424.29      392.59     10.15 o
   4   7   8       79.17       75.94      6.55 o
   5   7   8       28.85       19.51      6.28 o
   6   7   8        8.95       16.85      5.71 o
   7   7   8      199.88      184.08     10.02 o
   8   7   8       20.09        9.67      6.02 o
  -9   8   8       50.53       54.32     10.75 o
  -8   8   8       13.64       23.27      8.95 o
  -7   8   8      166.81      137.67      8.55 o
  -6   8   8      247.19      238.28     12.59 o
  -5   8   8      166.06      165.31     11.69 o
  -4   8   8      311.99      307.08     17.99 o
  -3   8   8     1103.29     1080.66     24.15 o
  -2   8   8      315.05      349.05     26.31 o
  -1   8   8      144.70      145.43      8.61 o
   0   8   8      204.25      236.34      9.63 o
   1   8   8      167.75      175.51      8.20 o
   2   8   8      248.55      246.39      8.18 o
   3   8   8      269.03      295.66      9.78 o
   4   8   8       12.40        5.97      5.41 o
   5   8   8       43.55       44.40      6.99 o
   6   8   8        0.95        0.00      5.74 o
  -8   9   8       11.93       19.82      9.49 o
  -7   9   8       23.97       19.41     10.88 o
  -6   9   8       14.44        3.32      8.89 o
  -5   9   8       22.15       18.07      7.69 o
  -4   9   8       42.71       38.03      8.52 o
  -3   9   8        4.80        5.27      7.17 o
  -2   9   8       67.87       64.49     10.19 o
  -1   9   8      151.71      126.21     18.72 o
   0   9   8       83.14       66.98      9.78 o
   1   9   8       35.30       34.96      7.51 o
   2   9   8      789.41      740.74     19.47 o
   3   9   8       50.12       31.83      8.63 o
   4   9   8       17.28       12.82      6.86 o
   5   9   8       50.88       43.42      7.32 o
  -5  10   8       12.90       11.45      7.99 o
  -4  10   8        0.28        0.00     11.31 o
  -3  10   8        0.13        9.94      9.13 o
  -2  10   8       29.94       34.72     10.36 o
  -1  10   8        2.34       12.62      8.81 o
   0  10   8       28.99       35.57     10.39 o
   1  10   8        0.87        0.98      7.02 o
   2  10   8      243.87      276.72     13.77 o
   3  10   8        2.87        0.00      7.05 o
 -13   0   9      374.34      410.29     38.70 o
 -11   0   9      581.87      578.82     48.66 o
  -9   0   9      300.34      273.20     15.23 o
  -7   0   9     1210.73     1237.62     19.74 o
  -5   0   9      235.10      228.11      6.66 o
  -3   0   9     3689.00     3455.24     33.47 o
  -1   0   9     2755.89     2730.53     28.52 o
   1   0   9     1649.38     1656.72     21.86 o
   3   0   9       11.02       28.98      5.23 o
   5   0   9      172.80      133.10      8.15 o
   7   0   9       25.98       81.35     10.23 o
   9   0   9       12.28       11.06      8.54 o
 -13   1   9      256.21      348.67     20.03 o
 -12   1   9        0.89        0.07      9.91 o
 -11   1   9       76.82       69.54     17.04 o
 -10   1   9        3.63        9.13      6.18 o
  -9   1   9        7.62        1.99      3.34 o
  -8   1   9        6.57        0.00      3.19 o
  -7   1   9       14.48       17.64      3.35 o
  -6   1   9      568.65      603.44      9.08 o
  -5   1   9       25.00       31.17      2.64 o
  -4   1   9       94.00       97.18      3.47 o
  -3   1   9       58.17       58.43      3.12 o
  -2   1   9       65.17       58.04      3.19 o
  -1   1   9       91.06       88.17      3.60 o
   0   1   9      143.21      164.04      4.61 o
   1   1   9        0.07        0.00      2.01 o
   2   1   9       33.54       35.42      3.33 o
   3   1   9      313.22      293.43      6.53 o
   4   1   9      106.15       98.17      4.64 o
   5   1   9        5.10        3.32      3.46 o
   6   1   9      980.47      906.32     14.94 o
   7   1   9        1.03        0.00      4.25 o
   8   1   9      162.64      174.16     10.17 o
   9   1   9       39.26       35.83      6.56 o
  10   1   9      270.38      272.85     14.55 o
 -13   2   9      152.83      166.12     15.66 o
 -12   2   9      675.77      758.80     32.38 o
 -11   2   9        0.19        0.22      4.96 o
 -10   2   9        2.97        4.03      6.42 o
  -9   2   9        0.96       10.21      4.44 o
  -8   2   9      599.67      613.05     11.21 o
  -7   2   9       21.58       11.88      3.33 o
  -6   2   9        3.61        0.00      2.92 o
  -5   2   9      274.79      287.61      6.64 o
  -4   2   9      201.95      204.83      4.22 o
  -3   2   9      291.85      314.34      5.43 o
  -2   2   9       78.00       75.17      3.31 o
  -1   2   9      269.31      281.17      5.76 o
   0   2   9     5352.15     5358.85     37.33 o
   1   2   9      178.51      192.17      5.23 o
   2   2   9     1235.61     1212.17     13.13 o
   3   2   9       56.69       57.83      3.84 o
   4   2   9      636.62      634.60     12.59 o
   5   2   9      375.95      336.80      8.85 o
   6   2   9       28.56       37.49      4.88 o
   7   2   9       91.43       82.72      7.02 o
   8   2   9       36.69       68.25      7.38 o
   9   2   9      204.34      233.67     11.22 o
  10   2   9       21.66       22.23      6.66 o
 -13   3   9      249.18      266.85     18.46 o
 -12   3   9      503.50      517.43     18.08 o
 -11   3   9       53.38       63.64      7.98 o
 -10   3   9       22.25       23.45      5.89 o
  -9   3   9      160.24      146.00     10.62 o
  -8   3   9       93.11       87.44      5.74 o
  -7   3   9     1930.79     1805.30     19.71 o
  -6   3   9       83.65      111.15      4.78 o
  -5   3   9       18.32       10.14      3.01 o
  -4   3   9      475.10      456.26      8.54 o
  -3   3   9      515.38      524.51     16.59 o
  -2   3   9        2.26        0.00      2.22 o
  -1   3   9      211.58      227.26      5.07 o
   0   3   9     1627.77     1567.39     13.97 o
   1   3   9     1352.81     1310.58     12.75 o
   2   3   9      175.04      180.68      5.13 o
   3   3   9      488.98      523.53      8.89 o
   4   3   9      144.57      160.00      6.35 o
   5   3   9      260.06      256.09      8.10 o
   6   3   9      130.51      123.48      7.40 o
   7   3   9      124.26      134.14     10.11 o
   8   3   9      156.27      169.99      9.72 o
   9   3   9       12.63        2.85      5.54 o
 -12   4   9       15.62       24.82      8.18 o
 -11   4   9       51.03       64.31      8.16 o
 -10   4   9       53.25       65.48      7.83 o
  -9   4   9       72.21       65.54      8.24 o
  -8   4   9       26.81       32.16      6.78 o
  -7   4   9       67.20       82.97      5.58 o
  -6   4   9      931.22      871.34     12.12 o
  -5   4   9     1262.14     1185.78     13.98 o
  -4   4   9       10.82       16.44      3.34 o
  -3   4   9      150.37      155.72      5.65 o
  -2   4   9      254.01      264.54      5.81 o
  -1   4   9     2257.86     2206.67     18.61 o
   0   4   9      569.17      567.51      8.18 o
   1   4   9      657.75      677.59      9.16 o
   2   4   9      425.30      433.53      7.87 o
   3   4   9       15.97       20.74      4.09 o
   4   4   9      370.45      360.29      9.53 o
   5   4   9       44.90       49.07      5.51 o
   6   4   9      150.92      143.09      8.09 o
   7   4   9        1.65        0.00      4.77 o
   8   4   9       67.44       62.27      8.00 o
   9   4   9        1.11        0.00      5.55 o
 -12   5   9       89.06       95.33     10.80 o
 -11   5   9       62.82       74.08      9.84 o
 -10   5   9        2.22        8.96      5.40 o
  -9   5   9       73.24       75.09      7.56 o
  -8   5   9      115.15      119.62      7.36 o
  -7   5   9      158.38      143.82      8.53 o
  -6   5   9        2.37       19.76     12.13 o
  -5   5   9       37.36       23.13      3.94 o
  -4   5   9      820.30      782.97     16.66 o
  -3   5   9     1847.86     1794.80     18.54 o
  -2   5   9      173.87      177.16      5.84 o
  -1   5   9       98.13       87.51      4.27 o
   0   5   9      254.83      268.62      6.45 o
   1   5   9     1990.33     1971.65     19.24 o
   2   5   9      578.08      579.84     10.54 o
   3   5   9       12.46        6.96      3.88 o
   4   5   9      132.87      143.98      6.86 o
   5   5   9      137.21      141.34      7.92 o
   6   5   9      114.00      109.61      7.60 o
   7   5   9      126.35      114.15      9.19 o
   8   5   9        7.63        9.57      5.77 o
 -11   6   9        2.70        0.00      8.85 o
 -10   6   9      212.61      177.05     18.77 o
  -9   6   9      140.75      116.38      9.82 o
  -8   6   9       21.83       21.23      5.82 o
  -7   6   9      336.37      322.41     11.54 o
  -6   6   9       15.35       21.66      6.21 o
  -5   6   9      562.27      536.04     12.68 o
  -4   6   9      481.66      439.72     12.26 o
  -3   6   9       71.24       76.99      6.77 o
  -2   6   9      314.28      320.09      8.24 o
  -1   6   9        4.09        5.10      3.85 o
   0   6   9      134.03      119.93      4.87 o
   1   6   9      209.06      212.02      6.66 o
   2   6   9      188.70      180.17      7.50 o
   3   6   9      136.49      133.57      7.49 o
   4   6   9      146.29      145.90      7.90 o
   5   6   9      155.14      154.89      8.38 o
   6   6   9      350.89      320.57     12.11 o
   7   6   9       67.56       48.76      7.07 o
   8   6   9        7.88        4.43      5.82 o
 -10   7   9       35.12       11.12      8.70 o
  -9   7   9       35.99       28.97     14.22 o
  -8   7   9      224.52      227.52     12.48 o
  -7   7   9        7.45       16.11      6.98 o
  -6   7   9      477.12      483.08     16.53 o
  -5   7   9        0.03        0.00      5.64 o
  -4   7   9       13.81       11.63      6.83 o
  -3   7   9       13.07        5.02      6.62 o
  -2   7   9      218.68      236.60     10.92 o
  -1   7   9        9.66       16.38      4.70 o
   0   7   9       14.07       11.11      4.78 o
   1   7   9      212.67      214.47      7.32 o
   2   7   9      162.84      149.47      7.14 o
   3   7   9        5.53        7.27      4.71 o
   4   7   9      256.25      259.09     11.52 o
   5   7   9       24.67       21.29      7.66 o
   6   7   9      303.70      303.32     13.08 o
   7   7   9      422.89      426.94     16.22 o
  -9   8   9      347.93      371.36     19.85 o
  -8   8   9        0.00        0.00      8.05 o
  -7   8   9        2.13        2.96      6.85 o
  -6   8   9       23.83       15.38      7.37 o
  -5   8   9      161.72      150.38     11.35 o
  -4   8   9        6.05        0.00      6.44 o
  -3   8   9      186.82      197.74     12.22 o
  -2   8   9      348.54      346.08     15.05 o
  -1   8   9       76.70       77.58      7.55 o
   0   8   9      173.16      179.49     10.82 o
   1   8   9      116.63      113.80      8.67 o
   2   8   9      226.10      242.99     12.30 o
   3   8   9       18.71       17.45      5.65 o
   4   8   9      225.53      245.65     11.41 o
   5   8   9       11.61       10.20      6.65 o
  -7   9   9       15.32       31.10      8.68 o
  -6   9   9      104.87       93.89     10.70 o
  -5   9   9      386.09      361.93     16.00 o
  -4   9   9        9.67        1.10      7.43 o
  -3   9   9       17.38       11.95      7.57 o
  -2   9   9      170.09      164.24     13.87 o
  -1   9   9      122.97      107.98     11.06 o
   0   9   9       42.57       29.46      8.59 o
   1   9   9        4.64        6.51      6.67 o
   2   9   9       73.12       67.37      9.13 o
   3   9   9      372.35      375.52     15.57 o
  -4  10   9      131.48      151.34     14.63 o
  -3  10   9      153.69      150.68     14.64 o
  -2  10   9      217.02      251.79     24.75 o
  -1  10   9       59.93       54.07     11.68 o
   0  10   9       26.75       25.68     10.11 o
 -12   0  10       18.36       25.82     11.76 o
 -10   0  10       17.43        0.00     14.44 o
  -8   0  10      187.34      160.98     12.81 o
  -6   0  10      173.45      164.71      6.97 o
  -4   0  10     2497.98     2425.80     26.20 o
  -2   0  10     5358.19     5291.03     48.74 o
   0   0  10      952.59     1103.82     51.38 o
   2   0  10       54.43       87.38      6.42 o
   4   0  10      516.95      552.37     19.26 o
   6   0  10      119.87      145.78     12.93 o
   8   0  10       11.06        9.11      8.74 o
 -13   1  10       24.86       39.92     15.85 o
 -12   1  10        6.25        1.72     17.99 o
 -11   1  10        0.27        0.00      6.95 o
 -10   1  10      413.78      418.02     14.95 o
  -9   1  10        0.04        0.00      3.24 o
  -8   1  10      245.22      237.57      7.83 o
  -7   1  10      176.77      161.11      6.45 o
  -6   1  10      392.13      395.73      7.94 o
  -5   1  10      113.00      116.75      4.28 o
  -4   1  10       43.15       41.95      3.15 o
  -3   1  10      264.53      272.01      5.55 o
  -2   1  10      356.10      359.18      6.41 o
  -1   1  10      948.48      964.34     10.97 o
   0   1  10      186.40      187.51      5.20 o
   1   1  10        0.00        0.00      2.74 o
   2   1  10      358.41      343.52      7.07 o
   3   1  10      338.45      294.44      7.62 o
   4   1  10       63.03       61.78      5.08 o
   5   1  10        0.27        2.76      4.04 o
   6   1  10      672.34      684.81     14.92 o
   7   1  10       33.54       29.57      6.66 o
   8   1  10        6.26        0.00      5.02 o
   9   1  10       56.05       80.75      9.06 o
 -12   2  10       13.53       13.48      8.43 o
 -11   2  10      527.95      540.26     20.14 o
 -10   2  10       43.60       46.66      6.50 o
  -9   2  10       55.07       58.53      6.52 o
  -8   2  10       33.11       21.73      4.75 o
  -7   2  10      172.77      160.02      6.62 o
  -6   2  10        4.28        0.00      3.70 o
  -5   2  10      358.88      351.71      8.41 o
  -4   2  10       98.26       93.42      4.69 o
  -3   2  10      298.61      297.60      6.32 o
  -2   2  10      567.04      569.27      8.22 o
  -1   2  10       16.65       17.83      3.08 o
   0   2  10       28.57       35.02      3.49 o
   1   2  10       12.27        9.16      3.06 o
   2   2  10        4.15        2.09      2.99 o
   3   2  10       26.90       20.85      3.72 o
   4   2  10       27.21       19.47      4.29 o
   5   2  10      133.93      115.45      7.22 o
   6   2  10      125.78      147.12      8.28 o
   7   2  10      137.75      113.97     10.20 o
   8   2  10        0.72        5.87      5.48 o
   9   2  10        0.00        0.00      5.52 o
 -12   3  10      186.25      191.79     14.55 o
 -11   3  10       21.19        8.81      7.58 o
 -10   3  10        0.44        0.00      5.38 o
  -9   3  10       11.42        3.45      6.45 o
  -8   3  10       63.35       54.87      6.30 o
  -7   3  10      926.22      914.93     15.23 o
  -6   3  10     1368.75     1337.13     17.58 o
  -5   3  10      311.22      296.28      7.53 o
  -4   3  10     1857.88     1784.29     17.96 o
  -3   3  10        0.38        0.97      2.34 o
  -2   3  10     1535.28     1503.02     14.58 o
  -1   3  10      112.57      115.40      4.41 o
   0   3  10      593.73      577.34      9.16 o
   1   3  10      291.58      287.66      7.38 o
   2   3  10      637.27      612.30     10.64 o
   3   3  10       77.06       67.50      5.16 o
   4   3  10        2.20        0.00      4.10 o
   5   3  10        7.55        9.63      4.62 o
   6   3  10      145.39      150.53      8.80 o
   7   3  10       74.72       70.28      7.49 o
   8   3  10      537.38      588.95     16.34 o
 -12   4  10      236.34      239.80     17.25 o
 -11   4  10        6.63       10.61      6.63 o
 -10   4  10      164.88      180.51     21.41 o
  -9   4  10        0.32        0.00      5.39 o
  -8   4  10        3.93        7.16      5.48 o
  -7   4  10       23.42       25.52      6.07 o
  -6   4  10      714.85      672.71     14.41 o
  -5   4  10        7.33        1.14      3.40 o
  -4   4  10      268.21      274.89      9.18 o
  -3   4  10       23.67       11.12      3.63 o
  -2   4  10      477.28      473.38      7.36 o
  -1   4  10      954.74      939.25     11.53 o
   0   4  10      128.95      145.01      7.75 o
   1   4  10        8.00        1.85      3.31 o
   2   4  10        1.42        5.87      4.11 o
   3   4  10      447.98      454.51     11.19 o
   4   4  10        5.25        9.67      5.94 o
   5   4  10      495.36      496.60     13.05 o
   6   4  10       55.50       51.66      6.79 o
   7   4  10        7.05        4.44      5.50 o
   8   4  10        1.32        0.00      6.77 o
 -11   5  10       77.20       98.90     16.94 o
 -10   5  10       21.35        0.00      7.07 o
  -9   5  10      139.10      114.52     10.28 o
  -8   5  10      385.87      395.01     13.67 o
  -7   5  10       77.95       97.06      9.37 o
  -6   5  10      724.97      658.31     18.40 o
  -5   5  10       12.51        4.90      6.72 o
  -4   5  10      332.39      285.60      9.13 o
  -3   5  10      189.00      191.06      7.27 o
  -2   5  10      158.73      158.89      7.09 o
  -1   5  10      348.09      355.63      7.49 o
   0   5  10       31.89       38.62      4.05 o
   1   5  10        3.22        1.03      3.94 o
   2   5  10      309.58      316.65      9.50 o
   3   5  10       16.12       12.79      4.39 o
   4   5  10      118.59      119.93      7.67 o
   5   5  10      514.97      498.67     14.96 o
   6   5  10      109.54       92.77     10.00 o
   7   5  10       62.63       57.96      7.55 o
 -10   6  10        0.51       15.89      8.27 o
  -9   6  10       35.62       37.04      8.20 o
  -8   6  10        8.67        3.91      6.54 o
  -7   6  10        8.98        4.35      6.41 o
  -6   6  10        9.09       10.04      6.54 o
  -5   6  10        0.00        3.94      5.86 o
  -4   6  10       53.24       56.12      7.12 o
  -3   6  10       44.01       36.34      5.75 o
  -2   6  10       39.61       39.84      5.13 o
  -1   6  10       90.80       93.33      6.80 o
   0   6  10      223.46      203.13      9.68 o
   1   6  10        0.77        0.00      4.38 o
   2   6  10      251.03      274.34      9.99 o
   3   6  10       30.91       28.92      6.03 o
   4   6  10       26.12       13.19      5.86 o
   5   6  10       47.31       31.79      6.85 o
   6   6  10      627.97      630.18     16.33 o
  -9   7  10      117.46      148.78     11.53 o
  -8   7  10       47.56       53.76      8.56 o
  -7   7  10       55.34       63.07      8.93 o
  -6   7  10        2.79        0.00      6.42 o
  -5   7  10        0.00        0.00      6.67 o
  -4   7  10       17.12       21.47      7.41 o
  -3   7  10        6.82        0.00      6.33 o
  -2   7  10      335.07      348.99     12.43 o
  -1   7  10      156.46      153.83      8.69 o
   0   7  10        1.44       10.27      5.18 o
   1   7  10      179.27      183.80      9.48 o
   2   7  10       49.54       36.14      5.56 o
   3   7  10        0.40        1.25      5.16 o
   4   7  10       13.56       24.38      6.03 o
   5   7  10        6.34        0.59      6.05 o
  -8   8  10        3.60        0.00      7.21 o
  -7   8  10      100.17      107.88     11.07 o
  -6   8  10        2.63        0.00      6.95 o
  -5   8  10       92.92       88.78     10.20 o
  -4   8  10        0.72        0.00      6.85 o
  -3   8  10        0.13        0.00      6.99 o
  -2   8  10      229.35      284.51     13.33 o
  -1   8  10       37.59       36.25      6.78 o
   0   8  10       15.20       23.26      6.44 o
   1   8  10       22.98       17.63      6.54 o
   2   8  10      166.53      160.71     11.39 o
   3   8  10       13.45        1.42      5.35 o
   4   8  10        0.16        0.00      5.79 o
  -5   9  10        6.35        0.00      7.30 o
  -4   9  10        0.50        3.74      7.73 o
  -3   9  10        4.95        0.00      7.49 o
  -2   9  10      174.82      182.93     13.26 o
  -1   9  10       14.55       24.54      8.66 o
   0   9  10       21.19       15.53      7.37 o
   1   9  10        4.48        0.00      6.14 o
   2   9  10       23.60       23.72      7.82 o
 -11   0  11      102.32      141.81     17.21 o
  -9   0  11      528.43      541.66     22.95 o
  -7   0  11      459.65      410.16     12.17 o
  -5   0  11      905.27      849.77     21.40 o
  -3   0  11       18.93       14.83      4.33 o
  -1   0  11     2691.57     2615.00     31.49 o
   1   0  11      211.09      196.20      9.28 o
   3   0  11      136.26      125.12     11.22 o
   5   0  11     1760.52     1647.93     36.38 o
   7   0  11      243.37      245.19     16.45 o
 -12   1  11       39.62       31.61      9.91 o
 -11   1  11       67.69       62.75     10.57 o
 -10   1  11       13.37        8.52      9.07 o
  -9   1  11       21.78       23.73      5.18 o
  -8   1  11       11.88       15.70      4.37 o
  -7   1  11      985.35      917.21     17.51 o
  -6   1  11      113.25      105.37      5.39 o
  -5   1  11        0.12        3.32      3.04 o
  -4   1  11      185.27      184.09      6.06 o
  -3   1  11       71.77       64.54      3.96 o
  -2   1  11     1143.63     1185.29     13.14 o
  -1   1  11      289.76      318.79      7.22 o
   0   1  11      715.83      777.69     11.15 o
   1   1  11      512.50      494.75      9.14 o
   2   1  11      568.11      548.58     10.11 o
   3   1  11        2.45        0.00      3.76 o
   4   1  11        0.06        0.00      4.07 o
   5   1  11      138.54      145.53      8.43 o
   6   1  11        2.76        0.00      4.72 o
   7   1  11       29.26       32.98      6.60 o
   8   1  11      252.23      283.85     13.52 o
 -12   2  11      157.75      200.64     18.93 o
 -11   2  11        9.51       14.01      8.39 o
 -10   2  11       14.90       14.13      6.20 o
  -9   2  11        0.03        0.00      5.42 o
  -8   2  11       14.86       14.60      4.95 o
  -7   2  11      265.60      260.27      9.03 o
  -6   2  11      161.98      143.62      7.08 o
  -5   2  11      609.95      581.67     11.83 o
  -4   2  11      412.45      438.98      8.19 o
  -3   2  11      334.56      340.47      8.35 o
  -2   2  11      180.04      198.45      5.89 o
  -1   2  11      998.72      999.42     12.46 o
   0   2  11      255.32      261.48      7.32 o
   1   2  11        5.50        6.73      3.71 o
   2   2  11       33.78       32.33      4.65 o
   3   2  11      219.66      217.85      9.65 o
   4   2  11      616.40      594.78     13.77 o
   5   2  11      137.62      151.77      8.56 o
   6   2  11        0.73        0.00      4.58 o
   7   2  11       30.66       26.24      6.18 o
   8   2  11       52.16       32.13      6.82 o
 -11   3  11      130.21      115.79      9.95 o
 -10   3  11       72.91       54.08     12.31 o
  -9   3  11      278.15      335.17     21.10 o
  -8   3  11      350.30      319.26     14.46 o
  -7   3  11      880.80      854.83     20.08 o
  -6   3  11      120.71       98.09      6.23 o
  -5   3  11       69.77       73.72      7.52 o
  -4   3  11        4.43        0.00      3.57 o
  -3   3  11      267.63      283.63      6.52 o
  -2   3  11       25.35       22.80      3.53 o
  -1   3  11     1836.50     1839.02     19.46 o
   0   3  11      844.87      824.91     13.40 o
   1   3  11     1104.37     1029.92     14.29 o
   2   3  11      240.58      255.92      9.62 o
   3   3  11       39.03       41.01      5.99 o
   4   3  11       53.35       49.46      6.59 o
   5   3  11       30.03       33.99      5.80 o
   6   3  11        6.23        4.98      7.96 o
   7   3  11       23.56       14.01      6.03 o
 -11   4  11       48.71       68.06      8.92 o
 -10   4  11       13.70        8.89      7.10 o
  -9   4  11        1.47        3.17      6.00 o
  -8   4  11      422.19      431.73     14.45 o
  -7   4  11       73.49       88.81      8.31 o
  -6   4  11       59.52       56.33      6.46 o
  -5   4  11     1202.46     1136.84     20.48 o
  -4   4  11      331.43      353.18     10.15 o
  -3   4  11        2.72        1.60      3.88 o
  -2   4  11       15.36       13.50      3.18 o
  -1   4  11        0.43        0.00      3.14 o
   0   4  11       59.65       51.86      4.94 o
   1   4  11      222.39      228.25      8.45 o
   2   4  11      157.39      149.72      7.53 o
   3   4  11       59.87       80.61      7.34 o
   4   4  11       39.47       55.99      6.52 o
   5   4  11       34.26       32.61      5.92 o
   6   4  11       60.38       52.99      7.25 o
   7   4  11       86.53      110.88      8.89 o
 -10   5  11       83.88       81.35     13.40 o
  -9   5  11       19.34        1.21      6.46 o
  -8   5  11      158.96      166.03     10.42 o
  -7   5  11       27.72       33.81      7.52 o
  -6   5  11       67.78       70.36     13.07 o
  -5   5  11      531.99      577.78     17.99 o
  -4   5  11      942.36      912.87     17.50 o
  -3   5  11       63.69       63.90      6.51 o
  -2   5  11       15.38       16.39      5.13 o
  -1   5  11        1.80        7.01      3.74 o
   0   5  11      613.39      602.95     12.23 o
   1   5  11       56.68       65.93      5.96 o
   2   5  11      170.10      171.77      8.04 o
   3   5  11       60.81       48.50      6.56 o
   4   5  11      137.90      139.16      8.84 o
   5   5  11       15.96       11.31      5.71 o
   6   5  11       46.37       45.69      7.20 o
  -9   6  11        4.60        3.22      6.97 o
  -8   6  11       31.75       26.54      7.96 o
  -7   6  11      108.54      125.33     10.92 o
  -6   6  11      339.21      330.81     17.16 o
  -5   6  11      136.45      129.54     10.74 o
  -4   6  11      313.70      304.94     13.45 o
  -3   6  11      703.68      723.74     17.88 o
  -2   6  11       46.14       46.18      6.34 o
  -1   6  11      154.11      171.05      9.09 o
   0   6  11        9.62        9.64      5.37 o
   1   6  11       83.07       91.58      6.81 o
   2   6  11       26.86       27.06      5.75 o
   3   6  11       52.68       45.25      6.81 o
   4   6  11       96.18      107.30      9.13 o
   5   6  11       61.22       60.76      8.35 o
  -8   7  11       93.14      129.07     12.15 o
  -7   7  11       70.13       76.34     15.97 o
  -6   7  11        0.34        2.34      7.13 o
  -5   7  11       15.48       23.49     10.11 o
  -4   7  11       30.68       27.74     10.76 o
  -3   7  11        0.00        4.50      6.30 o
  -2   7  11        8.67        4.02      6.47 o
  -1   7  11      128.64      128.96      8.66 o
   0   7  11        9.35       11.44      5.55 o
   1   7  11      194.33      199.67     11.22 o
   2   7  11        7.49        7.95      5.14 o
   3   7  11        5.69        4.80      5.41 o
   4   7  11       79.10       85.90      8.70 o
  -6   8  11       12.11       11.58      8.29 o
  -5   8  11       91.17      111.75     16.24 o
  -4   8  11       14.09       14.67      7.86 o
  -3   8  11       11.17       13.41      7.21 o
  -2   8  11        0.41        0.00      6.77 o
  -1   8  11       50.82       59.94      8.02 o
   0   8  11      178.86      221.04     11.66 o
   1   8  11      126.59      135.03     10.13 o
   2   8  11      114.12      130.66     11.26 o
 -10   0  12       32.38       49.27     10.88 o
  -8   0  12      698.81      732.71     42.73 o
  -6   0  12       33.29       56.68      7.15 o
  -4   0  12      517.44      509.92     16.02 o
  -2   0  12      346.19      371.06     12.99 o
   0   0  12      136.70      140.46     11.56 o
   2   0  12      206.85      222.34     13.89 o
   4   0  12      102.37       94.75     11.31 o
   6   0  12      103.53       97.30     12.74 o
 -11   1  12      221.76      247.48     14.55 o
 -10   1  12      102.54       98.34     10.58 o
  -9   1  12      120.68      113.94     10.54 o
  -8   1  12        6.32        6.11      4.57 o
  -7   1  12       34.28       18.46      5.10 o
  -6   1  12       19.55       24.22      4.97 o
  -5   1  12      452.52      423.90      8.83 o
  -4   1  12       29.51       31.67      4.47 o
  -3   1  12      255.32      278.56      8.44 o
  -2   1  12      861.99      845.65     14.20 o
  -1   1  12      163.37      152.36      7.20 o
   0   1  12        2.65        2.04      4.14 o
   1   1  12       89.09       90.15      6.70 o
   2   1  12        0.05        0.00      4.32 o
   3   1  12      102.00      128.45      8.27 o
   4   1  12        2.76       10.14      5.09 o
   5   1  12       74.63       68.93      8.57 o
   6   1  12      188.44      183.94     10.62 o
   7   1  12       32.92       54.70      8.01 o
 -11   2  12       98.09      101.13     12.47 o
 -10   2  12       71.28       85.97      8.80 o
  -9   2  12      111.84      119.99     12.86 o
  -8   2  12      137.48      149.15      8.36 o
  -7   2  12       54.58       46.89      8.02 o
  -6   2  12       39.63       40.60      5.40 o
  -5   2  12      178.87      206.25      8.23 o
  -4   2  12      940.99      909.28     12.88 o
  -3   2  12     1696.05     1707.31     20.75 o
  -2   2  12      484.41      481.35     11.65 o
  -1   2  12      104.29      115.08      7.73 o
   0   2  12      676.26      644.83     11.89 o
   1   2  12      408.67      426.93     10.66 o
   2   2  12        9.63        6.59      4.37 o
   3   2  12      630.12      585.31     14.03 o
   4   2  12       34.85       31.23      5.57 o
   5   2  12       43.41       49.22      6.62 o
   6   2  12        6.74        2.90      5.22 o
 -11   3  12       18.27       10.75      7.13 o
 -10   3  12       74.30       90.13     10.63 o
  -9   3  12       32.30       38.05      7.48 o
  -8   3  12        1.10        0.00      5.59 o
  -7   3  12        0.08        0.00      4.39 o
  -6   3  12      557.86      515.29     16.50 o
  -5   3  12        2.63        0.00      4.51 o
  -4   3  12      215.25      228.29      9.55 o
  -3   3  12       32.02       22.52      4.25 o
  -2   3  12      293.87      305.59      8.76 o
  -1   3  12       86.54       93.56      6.13 o
   0   3  12      546.38      566.02     12.37 o
   1   3  12       48.52       47.39      5.20 o
   2   3  12      118.37      138.19      8.15 o
   3   3  12      135.89      177.19     13.07 o
   4   3  12      131.37      158.01      8.90 o
   5   3  12       63.37       57.01      6.72 o
   6   3  12        0.72        0.00      5.07 o
 -10   4  12       73.15       78.16     11.73 o
  -9   4  12       44.72       45.31      8.35 o
  -8   4  12       10.55        0.00      6.25 o
  -7   4  12       31.06       32.40      7.81 o
  -6   4  12        0.52        0.00      5.29 o
  -5   4  12        0.04        0.00      5.53 o
  -4   4  12      214.65      230.45     10.39 o
  -3   4  12        3.75        0.03      4.53 o
  -2   4  12      124.28      114.75      5.99 o
  -1   4  12        0.43        1.87      3.89 o
   0   4  12       21.56       24.30      4.90 o
   1   4  12       28.37       29.46      5.07 o
   2   4  12      184.49      195.69      9.86 o
   3   4  12        1.30        0.00      4.47 o
   4   4  12        1.89        0.00      4.83 o
   5   4  12       51.84       42.87      7.05 o
  -9   5  12       20.68       19.07      7.73 o
  -8   5  12       67.18       50.07      8.78 o
  -7   5  12       42.27       45.38     16.12 o
  -6   5  12       11.36        5.71      6.47 o
  -5   5  12        5.55       11.72      6.16 o
  -4   5  12      955.34      961.19     19.90 o
  -3   5  12       53.07       47.50      6.41 o
  -2   5  12        0.19        1.60      5.25 o
  -1   5  12        5.19        5.84      5.51 o
   0   5  12       15.33        8.76      4.22 o
   1   5  12       27.85       24.05      5.89 o
   2   5  12      139.78      143.30      8.76 o
   3   5  12        2.08        0.16      5.06 o
   4   5  12      119.36      142.74     10.31 o
   5   5  12       43.30       36.38     12.30 o
  -8   6  12      103.56      121.20     11.26 o
  -7   6  12      115.89      150.30     25.28 o
  -6   6  12      388.01      416.09     17.97 o
  -5   6  12      189.81      196.28     11.89 o
  -4   6  12        0.32        0.00      7.83 o
  -3   6  12        0.19        0.00      5.07 o
  -2   6  12       59.64       57.55      7.19 o
  -1   6  12       21.69       23.51      6.12 o
   0   6  12       67.38       88.63      8.68 o
   1   6  12        0.24        8.34      5.12 o
   2   6  12        0.75       10.06      5.54 o
   3   6  12       50.72       50.83      7.78 o
   4   6  12      229.25      269.17     12.95 o
  -6   7  12      100.76       92.96     11.34 o
  -5   7  12        2.92        4.81      6.90 o
  -4   7  12       17.09       27.81      8.59 o
  -3   7  12       20.63       18.63      7.54 o
  -2   7  12       43.91       37.55      8.27 o
  -1   7  12        0.13        6.45      5.81 o
   0   7  12       14.17        6.47      5.71 o
   1   7  12       32.97       31.67      7.18 o
   2   7  12       30.89       39.93      8.62 o
  -3   8  12       27.78       26.89      8.20 o
  -2   8  12        3.95        0.00      7.21 o
  -9   0  13      608.59      538.92     31.55 o
  -7   0  13       20.34       28.22      6.79 o
  -5   0  13        2.27        2.81      5.96 o
  -3   0  13      198.93      185.37     11.35 o
  -1   0  13        5.18        0.20      6.36 o
   1   0  13       11.53       18.86      7.73 o
   3   0  13        5.94       13.27      8.80 o
   5   0  13       26.15       47.68     10.50 o
 -10   1  13      102.21      146.42     12.78 o
  -9   1  13       26.90       17.01      7.36 o
  -8   1  13      186.09      168.32      9.66 o
  -7   1  13      219.92      205.22     11.27 o
  -6   1  13       30.52       21.23      5.12 o
  -5   1  13      160.28      163.95      7.32 o
  -4   1  13       12.86        5.54      4.10 o
  -3   1  13       78.36       74.62      6.02 o
  -2   1  13      189.59      190.10      8.52 o
  -1   1  13        0.00       12.93      8.31 o
   0   1  13      109.25      124.20      7.96 o
   1   1  13      951.99      936.85     18.35 o
   2   1  13      307.33      304.33     12.51 o
   3   1  13      200.27      237.09     14.95 o
   4   1  13       47.22       46.61      6.99 o
   5   1  13       19.23       25.01      7.04 o
 -10   2  13        1.36        1.46      8.40 o
  -9   2  13        3.98        3.29      6.08 o
  -8   2  13       51.30       66.41      9.62 o
  -7   2  13        2.21        0.00      5.58 o
  -6   2  13       29.56       18.78      5.75 o
  -5   2  13      198.33      202.32      9.58 o
  -4   2  13       55.02       56.26      6.66 o
  -3   2  13      514.20      510.73     12.23 o
  -2   2  13      926.04      941.40     16.86 o
  -1   2  13      122.85      127.12      7.68 o
   0   2  13      662.57      706.84     15.94 o
   1   2  13      200.84      232.05      9.71 o
   2   2  13      152.92      169.10      9.01 o
   3   2  13       91.78       90.47      7.59 o
   4   2  13        9.36        0.00      4.68 o
   5   2  13       22.18       21.30      5.93 o
  -9   3  13        4.49        4.55      6.23 o
  -8   3  13       33.63       32.64      7.39 o
  -7   3  13       61.76       48.39      8.11 o
  -6   3  13      159.19      146.57      9.21 o
  -5   3  13      119.82      126.63      8.87 o
  -4   3  13      155.30      164.76     11.63 o
  -3   3  13      703.06      698.38     13.84 o
  -2   3  13        3.43        0.00      3.84 o
  -1   3  13        4.14        4.72      4.25 o
   0   3  13      337.89      366.83     16.49 o
   1   3  13      152.80      144.94      9.03 o
   2   3  13      115.44      148.93      9.44 o
   3   3  13       28.44       26.87      5.98 o
   4   3  13       29.00       37.10      6.42 o
   5   3  13       90.62       95.37      8.27 o
  -9   4  13       52.09       55.52      9.11 o
  -8   4  13        9.91       12.48      7.37 o
  -7   4  13        7.65        3.36      6.51 o
  -6   4  13       52.45       47.99      7.95 o
  -5   4  13        6.86       10.23      5.68 o
  -4   4  13      762.71      745.06     17.67 o
  -3   4  13      178.10      208.63     15.00 o
  -2   4  13       42.75       40.00      6.44 o
  -1   4  13       26.93       20.95      4.79 o
   0   4  13       35.00       35.83      5.60 o
   1   4  13       23.99       29.42      5.87 o
   2   4  13      234.25      238.23     11.06 o
   3   4  13       21.83       19.94      6.16 o
   4   4  13       53.97       70.12      8.22 o
  -8   5  13       50.30       49.76     10.01 o
  -7   5  13        0.41        0.00      6.49 o
  -6   5  13       60.28       36.80      7.93 o
  -5   5  13      478.08      496.27     17.19 o
  -4   5  13       95.50       89.52      8.65 o
  -3   5  13      261.55      303.07     12.52 o
  -2   5  13       15.70       13.91      5.95 o
  -1   5  13      529.27      555.42     20.60 o
   0   5  13      183.63      196.97      9.06 o
   1   5  13        1.14        6.92      4.99 o
   2   5  13      111.81      104.07      8.65 o
   3   5  13       34.39       29.70      6.71 o
  -6   6  13       44.22       42.17      8.46 o
  -5   6  13      130.05      121.82     10.96 o
  -4   6  13        5.70        7.66      7.21 o
  -3   6  13      661.79      641.21     17.58 o
  -2   6  13      381.04      376.47     16.84 o
  -1   6  13        3.83       10.50      5.75 o
   0   6  13       60.88       55.80      8.15 o
   1   6  13       19.88        2.48      7.44 o
  -3   7  13      229.84      206.39     13.47 o
  -2   7  13      155.10      164.80     12.54 o
  -8   0  14       80.24       74.01     31.26 o
  -6   0  14      797.19      757.06     22.05 o
  -4   0  14     1370.77     1288.32     30.73 o
  -2   0  14       22.85        0.00      6.61 o
   0   0  14       18.65       11.04      7.85 o
   2   0  14     1479.41     1385.65     34.07 o
   4   0  14       35.89       65.82     13.76 o
  -9   1  14       47.97       52.61      9.65 o
  -8   1  14        1.22        9.86     10.31 o
  -7   1  14      166.62      178.73     11.52 o
  -6   1  14        3.82        0.00      5.14 o
  -5   1  14      118.70      121.85      7.72 o
  -4   1  14       26.92       30.45      5.72 o
  -3   1  14      149.35      145.44      9.94 o
  -2   1  14        3.86        0.94      4.71 o
  -1   1  14       67.74       56.67      7.08 o
   0   1  14       76.00       64.90      6.98 o
   1   1  14       26.20       35.78      6.33 o
   2   1  14        7.42        0.00      5.07 o
   3   1  14      246.63      245.12     11.62 o
  -8   2  14       18.72       20.86      6.72 o
  -7   2  14      239.52      240.74     12.22 o
  -6   2  14       29.45       30.27      6.42 o
  -5   2  14        1.49        6.79      6.14 o
  -4   2  14        2.58        8.32      4.50 o
  -3   2  14      143.57      149.70      8.08 o
  -2   2  14        0.59        0.00      4.63 o
  -1   2  14       51.09       80.99      7.54 o
   0   2  14       65.79       67.17      7.60 o
   1   2  14       69.33       86.20      8.35 o
   2   2  14       11.49        0.00      5.36 o
   3   2  14       51.63       65.39      7.88 o
  -8   3  14       10.42       10.15      6.83 o
  -7   3  14       44.80       47.78      8.59 o
  -6   3  14      116.41      111.18      9.74 o
  -5   3  14       35.27       37.27      7.27 o
  -4   3  14        7.57        8.49      5.65 o
  -3   3  14        0.71        6.77      5.58 o
  -2   3  14       20.42       21.02      5.44 o
  -1   3  14       13.94       27.10      5.80 o
   0   3  14       20.97       17.11      5.27 o
   1   3  14       19.40       23.07      5.95 o
   2   3  14      176.00      207.58     11.09 o
   3   3  14       47.22       44.22      7.32 o
  -7   4  14        0.64        0.00      7.64 o
  -6   4  14       47.75       41.17      9.01 o
  -5   4  14      226.86      180.83     10.73 o
  -4   4  14      116.64      166.68     11.14 o
  -3   4  14        9.79       15.76      5.80 o
  -2   4  14        1.87        0.00      4.98 o
  -1   4  14       49.35       47.39      6.07 o
   0   4  14        1.98        2.17      4.75 o
   1   4  14       14.36        9.22      5.52 o
   2   4  14      203.49      239.47     11.60 o
  -5   5  14     1179.61     1326.74     32.30 o
  -4   5  14      350.66      376.74     14.51 o
  -3   5  14      384.77      404.42     14.77 o
  -2   5  14       47.05       61.52      8.12 o
  -1   5  14       22.28       26.92      7.17 o
   0   5  14       15.12       14.59      6.51 o
  -7   0  15      117.51      111.31     15.67 o
  -5   0  15      142.59      142.45     12.03 o
  -3   0  15        0.00        0.00      6.34 o
  -1   0  15      244.70      295.63     19.63 o
   1   0  15      102.87      107.17     12.42 o
  -7   1  15       94.81       94.48      9.95 o
  -6   1  15        0.03        0.95      5.63 o
  -5   1  15        9.73        6.89      5.69 o
  -4   1  15       33.42       31.80      6.67 o
  -3   1  15       13.24       15.42      5.90 o
  -2   1  15      174.82      184.22     10.61 o
  -1   1  15      172.45      179.89     11.19 o
   0   1  15      276.57      318.47     13.36 o
   1   1  15      217.69      204.84     11.65 o
  -6   2  15        0.02        0.13      6.22 o
  -5   2  15        7.99       17.96      6.51 o
  -4   2  15      235.69      220.33     12.79 o
  -3   2  15       56.15       50.59      6.74 o
  -2   2  15        4.82       13.10      5.44 o
  -1   2  15       51.96       52.96      7.30 o
   0   2  15        2.10        7.26      5.56 o
   1   2  15      103.18      103.29      9.40 o
  -5   3  15       14.80       18.48      9.62 o
  -4   3  15       93.82      123.33      9.86 o
  -3   3  15        8.13       13.51      6.38 o
  -2   3  15       64.40       57.82      6.89 o
  -1   3  15       39.91       30.62      6.22 o
   0   3  15        0.47        0.00      5.16 o
 
